# Supplementary material for: 5,6-Dimethyl-1H-benzimidazol-3-ium nitrate
Source: Acta Crystallogr Sect E Struct Rep Online. 2013 Oct 16;69(Pt 11):o1645. doi: 10.1107/S1600536813027578 (PMC3884312; doi:10.1107/S1600536813027578)
Supplement: Supplementary file 1 [file e-69-o1645-sup1.cif]

##############################################################################
#                                                                            #
# This CIF contains the data in a paper accepted for publication in          #
# Acta Crystallographica Section E. It conforms to the requirements of       #
# Notes for Authors for Acta Crystallographica Section E, and has been       #
# peer reviewed under the auspices of the IUCr Commission on Journals.       #
#                                                                            #
# Full details of the Crystallographic Information File format               #
# are given in the paper "The Crystallographic Information File (CIF):       #
# a New Standard Archive File for Crystallography" by S. R. Hall, F. H.      #
# Allen and I. D. Brown [Acta Cryst. (1991), A47, 655-685].                  #
#                                                                            #
# The current version of the core CIF dictionary is obtainable from          #
# ftp://ftp.iucr.org/pub/cif_core.dic.                                       #
#                                                                            #
# Software is freely available for graphical display of the structure(s)     #
# in this CIF. For information consult the CIF software page                 #
# http://www.iucr.org/resources/cif/software.                                #
#                                                                            #
# This file may be used for bona fide research purposes within the           #
# scientific community so long as proper attribution is given to the journal # 
# article from which it was obtained.                                        #
#                                                                            #
##############################################################################
data_global
_audit_creation_method     'form.cif (version 2.0)'
_journal_data_validation_number     ?
_journal_date_recd_electronic     2013-09-22
_journal_date_accepted     2013-10-09
_journal_name_full     'Acta Crystallographica, Section E'
_journal_year     2013
_journal_volume     69
_journal_issue     11
_journal_page_first     o1645
_journal_page_last     o1645
_journal_paper_category     QO
_journal_paper_doi     10.1107/S1600536813027578
_journal_coeditor_code     HG5349
_publ_contact_author_name     'Prof. Fa-qian Liu'
_publ_contact_author_address
;     Key Laboratory of Advanced Materials,
      Qingdao University of Science and Technology,
      Qingdao 266042,
      People's Republic of China
;
_publ_contact_author_email     'qdplastics@163.com'
_publ_contact_author_fax     '86 0532 84023947'
_publ_contact_author_phone     '86 0532 84023947'
_publ_section_title
;
5,6-Dimethyl-1<i>H</i>-benzimidazol-3-ium nitrate
;
loop_
    _publ_author_name
    _publ_author_footnote
    _publ_author_address
    'Bao-Cheng Liu' ?
;     Key Laboratory of Advanced Materials,
      Qingdao University of Science and Technology,
      Qingdao 266042,
      People's Republic of China
;
    'Shou-Jin Zhu' ?
;     Key Laboratory of Advanced Materials,
      Qingdao University of Science and Technology,
      Qingdao 266042,
      People's Republic of China
;
    'Fa-Qian Liu' ?
;     Key Laboratory of Advanced Materials,
      Qingdao University of Science and Technology,
      Qingdao 266042,
      People's Republic of China
;
data_I
_audit_creation_method     SHELXL-97
_database_code_depnum_ccdc_archive     'CCDC 965529'
_chemical_name_systematic
;
5,6-Dimethyl-1<i>H</i>-benzimidazol-3-ium nitrate
;
_chemical_name_common     ?
_chemical_formula_moiety     'C9 H11 N2 +, N O3 -'
_chemical_formula_sum     'C9 H11 N3 O3'
_chemical_formula_iupac     'C9 H11 N2 +, N O3 -'
_chemical_formula_weight     209.21
_chemical_melting_point     ?
_symmetry_cell_setting     monoclinic
_symmetry_space_group_name_H-M     'P 21/c'
_symmetry_space_group_name_Hall     '-P 2ybc'
loop_
    _symmetry_equiv_pos_as_xyz
    'x, y, z'
    '-x, y+1/2, -z+1/2'
    '-x, -y, -z'
    'x, -y-1/2, z-1/2'
_cell_length_a     6.938(4)
_cell_length_b     14.694(8)
_cell_length_c     10.379(6)
_cell_angle_alpha     90.00
_cell_angle_beta     108.598(9)
_cell_angle_gamma     90.00
_cell_volume     1002.8(10)
_cell_formula_units_Z     4
_cell_measurement_reflns_used     3271
_cell_measurement_theta_min     2.46
_cell_measurement_theta_max     26.56
_cell_measurement_temperature     296(2)
_exptl_crystal_description     block
_exptl_crystal_colour     yellow
_exptl_crystal_size_max     0.29
_exptl_crystal_size_mid     0.27
_exptl_crystal_size_min     0.22
_exptl_crystal_density_diffrn     1.386
_exptl_crystal_density_meas     ?
_exptl_crystal_density_method     'not measured'
_exptl_crystal_F_000     440
_exptl_absorpt_coefficient_mu     0.106
_exptl_absorpt_correction_type     multi-scan
_exptl_absorpt_process_details     '(ABSCOR; Higashi 1995)'
_exptl_absorpt_correction_T_min     0.9698
_exptl_absorpt_correction_T_max     0.9770
_exptl_special_details     ?
_diffrn_ambient_temperature     296(2)
_diffrn_radiation_type     MoK\a
_diffrn_radiation_wavelength     0.71073
_diffrn_radiation_source     'fine-focus sealed tube'
_diffrn_radiation_monochromator     graphite
_diffrn_measurement_device_type     'Rigaku R-AXIS Spider'
_diffrn_measurement_method     '\w scans'
_diffrn_detector_area_resol_mean     ?
_diffrn_reflns_number     5401
_diffrn_reflns_av_R_equivalents     0.0283
_diffrn_reflns_av_sigmaI/netI     0.0301
_diffrn_reflns_theta_min     2.49
_diffrn_reflns_theta_max     26.00
_diffrn_reflns_theta_full     26.00
_diffrn_measured_fraction_theta_max     0.998
_diffrn_measured_fraction_theta_full     0.998
_diffrn_reflns_limit_h_min     -8
_diffrn_reflns_limit_h_max     8
_diffrn_reflns_limit_k_min     -17
_diffrn_reflns_limit_k_max     18
_diffrn_reflns_limit_l_min     -8
_diffrn_reflns_limit_l_max     12
_diffrn_standards_number     13
_diffrn_standards_interval_count     0
_diffrn_standards_interval_time     0
_diffrn_standards_decay_%     0
_refine_special_details
;
 Refinement of F^2^ against ALL reflections.  The weighted R-factor wR and
 goodness of fit S are based on F^2^, conventional R-factors R are based
 on F, with F set to zero for negative F^2^. The threshold expression of
 F^2^ > 2sigma(F^2^) is used only for calculating R-factors(gt) etc. and is
 not relevant to the choice of reflections for refinement.  R-factors based
 on F^2^ are statistically about twice as large as those based on F, and R-
 factors based on ALL data will be even larger.
;
_reflns_number_total     1973
_reflns_number_gt     1617
_reflns_threshold_expression     I>2sigma(I)
_refine_ls_structure_factor_coef     Fsqd
_refine_ls_matrix_type     full
_refine_ls_R_factor_all     0.0538
_refine_ls_R_factor_gt     0.0446
_refine_ls_wR_factor_gt     0.1278
_refine_ls_wR_factor_ref     0.1356
_refine_ls_goodness_of_fit_ref     1.050
_refine_ls_restrained_S_all     1.050
_refine_ls_number_reflns     1973
_refine_ls_number_parameters     145
_refine_ls_number_restraints     0
_refine_ls_hydrogen_treatment     mixed
_refine_ls_weighting_scheme     calc
_refine_ls_weighting_details
         'calc w=1/[\s^2^(Fo^2^)+(0.0764P)^2^+0.1519P] where P=(Fo^2^+2Fc^2^)/3'
_atom_sites_solution_hydrogens     geom
_atom_sites_solution_primary     direct
_atom_sites_solution_secondary     difmap
_refine_ls_shift/su_max     0.000
_refine_ls_shift/su_mean     0.000
_refine_diff_density_max     0.180
_refine_diff_density_min     -0.160
_refine_ls_extinction_method     'SHELXL97 (Sheldrick, 2008)'
_refine_ls_extinction_coef     0.102(10)
_refine_ls_extinction_expression
                                  'Fc^*^=kFc[1+0.001xFc^2^\l^3^/sin(2\q)]^-1/4^'
loop_
    _atom_type_symbol
    _atom_type_description
    _atom_type_scat_dispersion_real
    _atom_type_scat_dispersion_imag
    _atom_type_scat_source
    'C' 'C' 0.0033 0.0016
                         'International Tables Vol C Tables 4.2.6.8 and 6.1.1.4'
    'H' 'H' 0.0000 0.0000
                         'International Tables Vol C Tables 4.2.6.8 and 6.1.1.4'
    'N' 'N' 0.0061 0.0033
                         'International Tables Vol C Tables 4.2.6.8 and 6.1.1.4'
    'O' 'O' 0.0106 0.0060
                         'International Tables Vol C Tables 4.2.6.8 and 6.1.1.4'
_computing_data_collection     'RAPID-AUTO (Rigaku, 2004)'
_computing_cell_refinement     'RAPID-AUTO (Rigaku, 2004)'
_computing_data_reduction     'RAPID-AUTO (Rigaku, 2004)'
_computing_structure_solution     'SHELXS97 (Sheldrick, 2008)'
_computing_structure_refinement     'SHELXL97 (Sheldrick, 2008)'
_computing_molecular_graphics     'SHELXTL (Sheldrick, 2008)'
_computing_publication_material     'SHELXTL (Sheldrick, 2008)'
loop_
    _atom_site_type_symbol
    _atom_site_label
    _atom_site_fract_x
    _atom_site_fract_y
    _atom_site_fract_z
    _atom_site_U_iso_or_equiv
    _atom_site_adp_type
    _atom_site_calc_flag
    _atom_site_refinement_flags
    _atom_site_occupancy
    _atom_site_symmetry_multiplicity
    _atom_site_disorder_assembly
    _atom_site_disorder_group
    C C6 0.3017(3) 0.52774(14) 0.13819(18) 0.0638(5) Uani d . 1 1 . .
    H H6A 0.3096 0.5767 0.1965 0.077 Uiso calc R 1 1 . .
    C C3 0.2734(3) 0.38091(11) -0.03709(17) 0.0545(4) Uani d . 1 1 . .
    H H3A 0.2625 0.3319 -0.0956 0.065 Uiso calc R 1 1 . .
    N N3 0.9477(2) 0.33163(9) 0.55623(14) 0.0615(4) Uani d . 1 1 . .
    C C4 0.2174(2) 0.46728(10) -0.08774(14) 0.0451(4) Uani d . 1 1 . .
    C C1 0.4099(4) 0.27501(17) 0.1557(2) 0.0936(8) Uani d . 1 1 . .
    H H1A 0.3917 0.2333 0.0816 0.140 Uiso calc R 1 1 . .
    H H1B 0.3287 0.2558 0.2102 0.140 Uiso calc R 1 1 . .
    H H1C 0.5506 0.2761 0.2104 0.140 Uiso calc R 1 1 . .
    C C2 0.3452(3) 0.36885(13) 0.10052(19) 0.0613(5) Uani d . 1 1 . .
    C C8 0.4308(4) 0.4293(2) 0.3399(2) 0.1049(9) Uani d . 1 1 . .
    H H8A 0.4287 0.4865 0.3839 0.157 Uiso calc R 1 1 . .
    H H8B 0.5670 0.4058 0.3678 0.157 Uiso calc R 1 1 . .
    H H8C 0.3432 0.3870 0.3647 0.157 Uiso calc R 1 1 . .
    C C7 0.3576(3) 0.44249(15) 0.18821(18) 0.0645(5) Uani d . 1 1 . .
    C C5 0.2327(2) 0.53977(10) -0.00159(17) 0.0493(4) Uani d . 1 1 . .
    N N2 0.1683(2) 0.61491(10) -0.08221(17) 0.0609(4) Uani d . 1 1 . .
    C C9 0.1169(3) 0.58998(12) -0.20846(19) 0.0602(5) Uani d . 1 1 . .
    H H9A 0.0678 0.6289 -0.2824 0.072 Uiso calc R 1 1 . .
    N N1 0.1439(2) 0.50169(10) -0.21736(13) 0.0519(4) Uani d . 1 1 . .
    O O1 0.9388(3) 0.31136(10) 0.66814(13) 0.0858(5) Uani d . 1 1 . .
    O O2 1.0253(3) 0.40438(9) 0.53833(14) 0.0857(5) Uani d . 1 1 . .
    O O3 0.8828(3) 0.27846(9) 0.45932(13) 0.0829(5) Uani d . 1 1 . .
    H H1 0.108(3) 0.4713(15) -0.297(2) 0.082(7) Uiso d . 1 1 . .
    H H2 0.156(4) 0.6760(18) -0.053(2) 0.097(7) Uiso d . 1 1 . .
loop_
    _atom_site_aniso_label
    _atom_site_aniso_U_11
    _atom_site_aniso_U_22
    _atom_site_aniso_U_33
    _atom_site_aniso_U_12
    _atom_site_aniso_U_13
    _atom_site_aniso_U_23
    C6 0.0503(9) 0.0868(13) 0.0550(10) -0.0109(9) 0.0176(7) -0.0263(9)
    C3 0.0557(9) 0.0498(9) 0.0583(9) -0.0039(7) 0.0187(7) -0.0015(7)
    N3 0.0792(10) 0.0433(7) 0.0533(8) 0.0036(7) 0.0090(7) 0.0041(6)
    C4 0.0417(8) 0.0517(8) 0.0436(7) -0.0050(6) 0.0161(6) -0.0024(6)
    C1 0.0874(16) 0.0854(15) 0.0949(16) -0.0108(12) 0.0109(12) 0.0373(12)
    C2 0.0511(9) 0.0712(11) 0.0599(10) -0.0090(8) 0.0155(7) 0.0135(8)
    C8 0.0874(16) 0.175(3) 0.0469(11) -0.0045(17) 0.0142(10) 0.0111(14)
    C7 0.0479(9) 0.0968(14) 0.0472(9) -0.0077(9) 0.0128(7) 0.0073(9)
    C5 0.0413(8) 0.0518(9) 0.0559(9) -0.0042(6) 0.0172(6) -0.0079(7)
    N2 0.0529(8) 0.0488(8) 0.0779(10) 0.0012(6) 0.0163(7) -0.0064(7)
    C9 0.0499(9) 0.0584(10) 0.0699(11) 0.0022(7) 0.0156(8) 0.0138(8)
    N1 0.0517(8) 0.0601(9) 0.0442(7) -0.0023(6) 0.0157(6) -0.0004(6)
    O1 0.1216(13) 0.0780(9) 0.0593(8) -0.0232(8) 0.0309(8) -0.0002(7)
    O2 0.1434(14) 0.0470(7) 0.0653(9) -0.0202(7) 0.0315(9) 0.0006(6)
    O3 0.1287(13) 0.0498(7) 0.0549(7) -0.0080(7) 0.0078(7) -0.0012(6)
_geom_special_details
;
 All esds (except the esd in the dihedral angle between two l.s. planes)
 are estimated using the full covariance matrix.  The cell esds are taken
 into account individually in the estimation of esds in distances, angles
 and torsion angles; correlations between esds in cell parameters are only
 used when they are defined by crystal symmetry.  An approximate (isotropic)
 treatment of cell esds is used for estimating esds involving l.s. planes.
;
loop_
    _geom_bond_atom_site_label_1
    _geom_bond_atom_site_label_2
    _geom_bond_site_symmetry_2
    _geom_bond_distance
    _geom_bond_publ_flag
    C6 C7 . 1.364(3) ?
    C6 C5 . 1.386(3) ?
    C6 H6A . 0.9300 ?
    C3 C2 . 1.366(3) ?
    C3 C4 . 1.381(2) ?
    C3 H3A . 0.9300 ?
    N3 O1 . 1.2197(19) ?
    N3 O2 . 1.237(2) ?
    N3 O3 . 1.2393(19) ?
    C4 C5 . 1.373(2) ?
    C4 N1 . 1.374(2) ?
    C1 C2 . 1.505(3) ?
    C1 H1A . 0.9600 ?
    C1 H1B . 0.9600 ?
    C1 H1C . 0.9600 ?
    C2 C7 . 1.399(3) ?
    C8 C7 . 1.505(3) ?
    C8 H8A . 0.9600 ?
    C8 H8B . 0.9600 ?
    C8 H8C . 0.9600 ?
    C5 N2 . 1.371(2) ?
    N2 C9 . 1.296(2) ?
    N2 H2 . 0.96(3) ?
    C9 N1 . 1.318(2) ?
    C9 H9A . 0.9300 ?
    N1 H1 . 0.90(2) ?
loop_
    _geom_angle_atom_site_label_1
    _geom_angle_atom_site_label_2
    _geom_angle_atom_site_label_3
    _geom_angle_site_symmetry_1
    _geom_angle_site_symmetry_3
    _geom_angle
    _geom_angle_publ_flag
    C7 C6 C5 . . 118.47(16) ?
    C7 C6 H6A . . 120.8 ?
    C5 C6 H6A . . 120.8 ?
    C2 C3 C4 . . 118.80(16) ?
    C2 C3 H3A . . 120.6 ?
    C4 C3 H3A . . 120.6 ?
    O1 N3 O2 . . 120.70(15) ?
    O1 N3 O3 . . 120.23(15) ?
    O2 N3 O3 . . 119.06(15) ?
    C5 C4 N1 . . 106.25(15) ?
    C5 C4 C3 . . 120.73(15) ?
    N1 C4 C3 . . 133.01(14) ?
    C2 C1 H1A . . 109.5 ?
    C2 C1 H1B . . 109.5 ?
    H1A C1 H1B . . 109.5 ?
    C2 C1 H1C . . 109.5 ?
    H1A C1 H1C . . 109.5 ?
    H1B C1 H1C . . 109.5 ?
    C3 C2 C7 . . 120.41(18) ?
    C3 C2 C1 . . 118.79(19) ?
    C7 C2 C1 . . 120.80(18) ?
    C7 C8 H8A . . 109.5 ?
    C7 C8 H8B . . 109.5 ?
    H8A C8 H8B . . 109.5 ?
    C7 C8 H8C . . 109.5 ?
    H8A C8 H8C . . 109.5 ?
    H8B C8 H8C . . 109.5 ?
    C6 C7 C2 . . 120.78(17) ?
    C6 C7 C8 . . 118.5(2) ?
    C2 C7 C8 . . 120.7(2) ?
    N2 C5 C4 . . 106.54(15) ?
    N2 C5 C6 . . 132.67(16) ?
    C4 C5 C6 . . 120.79(16) ?
    C9 N2 C5 . . 108.69(15) ?
    C9 N2 H2 . . 124.2(14) ?
    C5 N2 H2 . . 127.1(14) ?
    N2 C9 N1 . . 110.46(16) ?
    N2 C9 H9A . . 124.8 ?
    N1 C9 H9A . . 124.8 ?
    C9 N1 C4 . . 108.06(14) ?
    C9 N1 H1 . . 123.2(14) ?
    C4 N1 H1 . . 128.6(14) ?
loop_
    _geom_torsion_atom_site_label_1
    _geom_torsion_atom_site_label_2
    _geom_torsion_atom_site_label_3
    _geom_torsion_atom_site_label_4
    _geom_torsion_site_symmetry_1
    _geom_torsion_site_symmetry_2
    _geom_torsion_site_symmetry_3
    _geom_torsion_site_symmetry_4
    _geom_torsion
    _geom_torsion_publ_flag
    C2 C3 C4 C5 . . . . -0.2(2) ?
    C2 C3 C4 N1 . . . . 179.02(15) ?
    C4 C3 C2 C7 . . . . 1.3(2) ?
    C4 C3 C2 C1 . . . . -178.89(16) ?
    C5 C6 C7 C2 . . . . -0.1(3) ?
    C5 C6 C7 C8 . . . . -179.48(16) ?
    C3 C2 C7 C6 . . . . -1.1(3) ?
    C1 C2 C7 C6 . . . . 179.06(18) ?
    C3 C2 C7 C8 . . . . 178.23(17) ?
    C1 C2 C7 C8 . . . . -1.6(3) ?
    N1 C4 C5 N2 . . . . -0.04(16) ?
    C3 C4 C5 N2 . . . . 179.37(14) ?
    N1 C4 C5 C6 . . . . 179.55(13) ?
    C3 C4 C5 C6 . . . . -1.0(2) ?
    C7 C6 C5 N2 . . . . -179.34(16) ?
    C7 C6 C5 C4 . . . . 1.2(2) ?
    C4 C5 N2 C9 . . . . 0.16(18) ?
    C6 C5 N2 C9 . . . . -179.36(17) ?
    C5 N2 C9 N1 . . . . -0.22(19) ?
    N2 C9 N1 C4 . . . . 0.19(18) ?
    C5 C4 N1 C9 . . . . -0.09(16) ?
    C3 C4 N1 C9 . . . . -179.40(17) ?
loop_
    _geom_hbond_atom_site_label_D
    _geom_hbond_atom_site_label_H
    _geom_hbond_atom_site_label_A
    _geom_hbond_site_symmetry_A
    _geom_hbond_distance_DH
    _geom_hbond_distance_HA
    _geom_hbond_distance_DA
    _geom_hbond_angle_DHA
    _geom_hbond_publ_flag
    N2 H2 O1 2_655 0.96(3) 2.31(3) 3.043(3) 133.0(15) y
    N2 H2 O3 2_655 0.96(3) 1.86(3) 2.797(3) 165(2) y
    N1 H1 O1 1_454 0.90(3) 2.60(2) 3.191(3) 123.8(17) y
    N1 H1 O2 1_454 0.90(3) 1.89(2) 2.797(3) 178(2) y
_iucr_refine_instructions_details
;
TITL A in P2(1)/c
CELL 0.71073   6.9379  14.6935  10.3793  90.000 108.598  90.000
ZERR    4.00   0.0038   0.0083   0.0056   0.000   0.009   0.000
LATT 1
SYMM -X, 0.5+Y, 0.5-Z
SFAC C  H  N  O
UNIT 36 44 12 12
OMIT -0 52
L.S. 20
ACTA
BOND $H
FMAP 2
PLAN 20
SIZE 0.29 0.27 0.22
HTAB
CONF
TEMP 23.000
WGHT    0.076400    0.151900
EXTI    0.101792
FVAR       0.28081
C6    1    0.301651    0.527744    0.138188    11.00000    0.05028    0.08676 =
         0.05504   -0.02626    0.01761   -0.01092
AFIX  43
H6A   2    0.309622    0.576672    0.196501    11.00000   -1.20000
AFIX   0
C3    1    0.273439    0.380910   -0.037088    11.00000    0.05570    0.04982 =
         0.05831   -0.00152    0.01869   -0.00391
AFIX  43
H3A   2    0.262537    0.331860   -0.095618    11.00000   -1.20000
AFIX   0
N3    3    0.947699    0.331628    0.556227    11.00000    0.07916    0.04333 =
         0.05332    0.00406    0.00899    0.00358
C4    1    0.217362    0.467283   -0.087738    11.00000    0.04173    0.05173 =
         0.04364   -0.00240    0.01613   -0.00503
C1    1    0.409903    0.275007    0.155672    11.00000    0.08743    0.08544 =
         0.09486    0.03734    0.01086   -0.01080
AFIX  33
H1A   2    0.391740    0.233274    0.081571    11.00000   -1.50000
H1B   2    0.328663    0.255819    0.210241    11.00000   -1.50000
H1C   2    0.550568    0.276089    0.210373    11.00000   -1.50000
AFIX   0
C2    1    0.345194    0.368845    0.100517    11.00000    0.05114    0.07120 =
         0.05991    0.01350    0.01550   -0.00903
C8    1    0.430755    0.429256    0.339903    11.00000    0.08738    0.17527 =
         0.04694    0.01108    0.01418   -0.00449
AFIX  33
H8A   2    0.428742    0.486544    0.383924    11.00000   -1.50000
H8B   2    0.567020    0.405818    0.367814    11.00000   -1.50000
H8C   2    0.343194    0.386960    0.364738    11.00000   -1.50000
AFIX   0
C7    1    0.357559    0.442495    0.188206    11.00000    0.04787    0.09678 =
         0.04718    0.00726    0.01283   -0.00768
C5    1    0.232668    0.539769   -0.001586    11.00000    0.04135    0.05184 =
         0.05586   -0.00792    0.01722   -0.00424
N2    3    0.168279    0.614905   -0.082214    11.00000    0.05291    0.04884 =
         0.07788   -0.00644    0.01633    0.00118
C9    1    0.116878    0.589977   -0.208459    11.00000    0.04992    0.05837 =
         0.06987    0.01377    0.01556    0.00223
AFIX  43
H9A   2    0.067802    0.628904   -0.282363    11.00000   -1.20000
AFIX   0
N1    3    0.143950    0.501686   -0.217360    11.00000    0.05174    0.06008 =
         0.04418   -0.00041    0.01571   -0.00228
O1    4    0.938789    0.311362    0.668144    11.00000    0.12165    0.07800 =
         0.05927   -0.00017    0.03089   -0.02317
O2    4    1.025286    0.404383    0.538331    11.00000    0.14344    0.04696 =
         0.06528    0.00065    0.03145   -0.02017
O3    4    0.882805    0.278457    0.459319    11.00000    0.12865    0.04980 =
         0.05494   -0.00117    0.00780   -0.00800
H1    2    0.108238    0.471261   -0.297308    11.00000    0.08185
H2    2    0.156257    0.676039   -0.052743    11.00000    0.09678
HKLF 4
REM  A in P2(1)/c
REM R1 =  0.0446 for   1617 Fo > 4sig(Fo)  and  0.0538 for all   1973 data
REM    145 parameters refined using      0 restraints
END
WGHT      0.0738      0.1446
REM Highest difference peak  0.180,  deepest hole -0.160,  1-sigma level  0.041
Q1    1   0.8383  0.3273  0.6055  11.00000  0.05    0.18
Q2    1   0.3840  0.3188  0.2144  11.00000  0.05    0.18
Q3    1   0.7890  0.3046  0.4840  11.00000  0.05    0.16
Q4    1   0.4099  0.4990  0.3466  11.00000  0.05    0.16
Q5    1   0.3113  0.4062  0.1376  11.00000  0.05    0.16
Q6    1   0.9012  0.4142  0.5606  11.00000  0.05    0.16
Q7    1   0.5877  0.4778  0.3817  11.00000  0.05    0.15
Q8    1   0.5737  0.4479  0.3840  11.00000  0.05    0.15
Q9    1   0.3354  0.4433  0.4004  11.00000  0.05    0.15
Q10   1   0.2304  0.4968 -0.0395  11.00000  0.05    0.14
Q11   1   0.9576  0.2811  0.4850  11.00000  0.05    0.14
Q12   1   0.1987  0.4333 -0.0649  11.00000  0.05    0.13
Q13   1   0.9882  0.3894  0.4449  11.00000  0.05    0.12
Q14   1   0.4009  0.4223  0.2507  11.00000  0.05    0.11
Q15   1   0.7113  0.4652  0.4237  11.00000  0.05    0.11
Q16   1   0.3104  0.3125  0.2841  11.00000  0.05    0.11
Q17   1   0.9609  0.3230  0.6961  11.00000  0.05    0.10
Q18   1   0.8661  0.3849  0.7035  11.00000  0.05    0.10
Q19   1   0.2282  0.4304  0.4199  11.00000  0.05    0.10
Q20   1   0.2794  0.3685  0.0393  11.00000  0.05    0.10
;
