# Supplementary material for: 5,6-Dimethyl-1H-benzimidazol-3-ium nitrate
Source: Acta Crystallogr Sect E Struct Rep Online. 2013 Oct 16;69(Pt 11):o1645. doi: 10.1107/S1600536813027578 (PMC3884312; doi:10.1107/S1600536813027578)
Supplement: Supplementary file 2 [file e-69-o1645-Isup2.hkl]

# 
# h,k,l, Fc-squared, Fo-squared, sigma(Fo-squared) and status flag 
# 
data_I
_shelx_title ' A in P2(1)/c' 
_shelx_refln_list_code          4 
_shelx_F_calc_maximum      170.45 
_exptl_crystal_F_000       440.00 
_reflns_d_resolution_high  0.8107 
 
loop_ 
 _symmetry_equiv_pos_as_xyz 
 'x, y, z' 
 '-x, y+1/2, -z+1/2' 
 '-x, -y, -z' 
 'x, -y-1/2, z-1/2' 
 
_cell_length_a     6.9379 
_cell_length_b    14.6935 
_cell_length_c    10.3793 
_cell_angle_alpha  90.000 
_cell_angle_beta  108.598 
_cell_angle_gamma  90.000 
 
_shelx_F_squared_multiplier     1.000 
 
loop_ 
 _refln_index_h 
 _refln_index_k 
 _refln_index_l 
 _refln_F_squared_calc 
 _refln_F_squared_meas 
 _refln_F_squared_sigma 
 _refln_observed_status 
   1   0   0     4743.88     5012.30    143.93 o 
   2   0   0      185.58      231.59      7.08 o 
   3   0   0       37.96       41.18      1.91 o 
   4   0   0      254.75      265.36      5.82 o 
   5   0   0        0.24        0.46      0.44 o 
   6   0   0        0.00        0.51      0.63 o 
   7   0   0        0.11        0.00      0.76 o 
   8   0   0        2.47        1.65      1.14 o 
   1   1   0       76.41       83.79      1.86 o 
   2   1   0     9560.86    10135.56    432.81 o 
   3   1   0      426.56      432.10      7.38 o 
   4   1   0       46.08       38.87      1.12 o 
   5   1   0        0.68        1.45      0.34 o 
   6   1   0        2.16        2.94      0.63 o 
   7   1   0        1.66        1.90      0.72 o 
   8   1   0        0.86        0.86      0.76 o 
   0   2   0     2559.22     2746.45     79.17 o 
   1   2   0      278.01      287.32      4.76 o 
   2   2   0     3012.97     3149.14     53.58 o 
   3   2   0       90.55       76.91      1.66 o 
   4   2   0       29.50       28.11      0.91 o 
   5   2   0        3.77        4.69      0.46 o 
   6   2   0       11.08        9.74      0.69 o 
   7   2   0        0.10        0.26      0.58 o 
   8   2   0        3.40        3.04      1.27 o 
   1   3   0      140.65      147.39      2.57 o 
   2   3   0      156.77      153.26      3.35 o 
   3   3   0      123.48      129.51      2.06 o 
   4   3   0      171.91      168.76      3.33 o 
   5   3   0       13.35       14.75      1.29 o 
   6   3   0       24.22       25.55      1.06 o 
   7   3   0        1.39        1.65      0.76 o 
   0   4   0       34.35       19.59      0.89 o 
   1   4   0      345.06      349.74      5.86 o 
   2   4   0      147.34      151.45      2.78 o 
   3   4   0      314.25      312.00      4.52 o 
   4   4   0        9.73        8.35      0.51 o 
   5   4   0        5.39        5.47      1.23 o 
   6   4   0        9.71        9.01      0.79 o 
   7   4   0        0.01        0.00      0.52 o 
   1   5   0       29.71       37.47      0.85 o 
   2   5   0        1.03        1.63      0.24 o 
   3   5   0      497.39      473.73      8.10 o 
   4   5   0       90.66       95.88      2.12 o 
   5   5   0        1.75        1.35      0.68 o 
   6   5   0       56.85       54.72      1.64 o 
   7   5   0        5.10        4.99      0.95 o 
   0   6   0      126.61      136.02      2.93 o 
   1   6   0      255.78      231.33      4.05 o 
   2   6   0       84.75       96.46      1.93 o 
   3   6   0        1.08        1.55      0.53 o 
   4   6   0       12.25       11.91      0.67 o 
   5   6   0        5.74        4.53      0.54 o 
   6   6   0        2.52        4.07      0.55 o 
   7   6   0        1.54        1.09      0.55 o 
   1   7   0      113.25      112.73      1.78 o 
   2   7   0      102.08      118.45      2.32 o 
   3   7   0        3.60        2.35      0.37 o 
   4   7   0      356.38      363.47      6.50 o 
   5   7   0      166.54      170.05      3.52 o 
   6   7   0        0.42        0.00      0.37 o 
   7   7   0        0.00        1.11      0.55 o 
   0   8   0       79.78       85.09      3.44 o 
   1   8   0       24.91       22.90      0.73 o 
   2   8   0      325.17      317.06      5.60 o 
   3   8   0       90.19       83.84      1.87 o 
   4   8   0       29.91       30.30      1.04 o 
   5   8   0        6.29        6.57      0.61 o 
   6   8   0       29.28       29.41      1.43 o 
   7   8   0       19.79       21.82      1.78 o 
   1   9   0       72.64       67.48      1.51 o 
   2   9   0       39.87       52.27      1.31 o 
   3   9   0       39.12       37.96      1.14 o 
   4   9   0        5.17        7.29      0.85 o 
   5   9   0        2.74        2.75      0.80 o 
   6   9   0        1.13        0.94      0.61 o 
   7   9   0        0.40        0.95      0.65 o 
   0  10   0      285.69      289.84      6.19 o 
   1  10   0      489.05      484.83      8.28 o 
   2  10   0       94.91       93.49      2.05 o 
   3  10   0       37.44       33.97      1.09 o 
   4  10   0       31.83       28.72      1.05 o 
   5  10   0       10.51        8.31      1.06 o 
   6  10   0        7.33        7.40      1.71 o 
   1  11   0        5.83        6.40      0.50 o 
   2  11   0        0.49        0.11      0.42 o 
   3  11   0        2.21        2.48      0.58 o 
   4  11   0       19.73       19.40      0.91 o 
   5  11   0       29.14       28.74      1.84 o 
   6  11   0        2.52        1.70      0.65 o 
   0  12   0       34.89       25.30      1.33 o 
   1  12   0      103.57       85.46      5.11 o 
   2  12   0      300.38      297.23      5.43 o 
   3  12   0        0.10        0.00      0.34 o 
   4  12   0       21.50       25.37      1.09 o 
   5  12   0        5.35        4.80      0.82 o 
   6  12   0        0.27        0.19      0.55 o 
   1  13   0       25.55       22.92      0.91 o 
   2  13   0       18.22       14.86      0.74 o 
   3  13   0       15.55       15.53      0.97 o 
   4  13   0       24.48       24.48      1.05 o 
   5  13   0        4.24        3.99      0.77 o 
   0  14   0       67.57       63.13      2.01 o 
   1  14   0       26.44       28.94      1.06 o 
   2  14   0       16.29       17.24      0.88 o 
   3  14   0        0.22        0.00      0.36 o 
   4  14   0       50.76       50.17      1.98 o 
   5  14   0        1.15        1.28      0.70 o 
   1  15   0        3.53        1.90      0.43 o 
   2  15   0        0.91        0.75      0.41 o 
   3  15   0        0.00        0.00      0.46 o 
   4  15   0       13.91       15.36      1.22 o 
   0  16   0       23.18       23.86      1.78 o 
   1  16   0       19.10       19.18      0.89 o 
   2  16   0        3.63        2.83      0.52 o 
   3  16   0        0.05        0.13      0.63 o 
   1  17   0        8.18       11.58      0.80 o 
   2  17   0        2.34        2.40      0.60 o 
   0  18   0       13.67       12.69      1.65 o 
  -7   1   1        0.42        0.44      0.57 o 
  -6   1   1       33.24       38.89      1.32 o 
  -5   1   1       24.83       22.62      0.87 o 
  -4   1   1      360.45      398.65      8.75 o 
  -3   1   1       96.95       93.97      2.39 o 
  -2   1   1    29053.39    28363.31   1720.20 o 
  -1   1   1     1055.85      989.67     28.89 o 
   0   1   1     3231.36     2175.98    116.39 o 
   1   1   1      371.51      429.48      6.89 o 
   2   1   1      110.33      109.87      2.05 o 
   3   1   1      228.71      228.37      3.46 o 
   4   1   1      132.60      124.66      2.14 o 
   5   1   1        8.13        6.37      0.55 o 
   6   1   1        6.86        8.19      0.94 o 
   7   1   1       20.39       19.74      1.57 o 
  -8   2   1        8.58        3.55      1.40 o 
  -7   2   1        0.53        0.76      0.76 o 
  -6   2   1        2.55        2.45      0.45 o 
  -5   2   1        3.80        2.99      0.46 o 
  -4   2   1     1721.51     1755.37     24.02 o 
  -3   2   1      211.73      201.26      3.44 o 
  -2   2   1      178.83      181.56      2.65 o 
  -1   2   1     2609.40     2818.20    162.68 o 
   0   2   1     1271.62     1095.29     38.89 o 
   1   2   1      310.88      302.40      4.24 o 
   2   2   1      364.17      332.20      5.66 o 
   3   2   1       46.46       38.65      1.03 o 
   4   2   1        4.55        9.14      0.66 o 
   5   2   1       20.26       23.39      0.91 o 
   6   2   1       26.19       23.59      1.39 o 
   7   2   1        0.81        0.14      0.61 o 
  -8   3   1        0.03        0.00      1.01 o 
  -7   3   1        9.58       11.26      1.68 o 
  -6   3   1       56.11       57.40      2.67 o 
  -5   3   1        0.14        0.00      0.18 o 
  -4   3   1       95.93      109.37      3.30 o 
  -3   3   1      197.37      222.62      3.30 o 
  -2   3   1      314.45      323.03      5.22 o 
  -1   3   1     1571.92     1537.49     29.36 o 
   0   3   1     2473.51     2549.24     90.20 o 
   1   3   1     3494.05     3723.72     50.36 o 
   2   3   1     1215.85     1179.37     19.22 o 
   3   3   1      249.12      224.19      4.08 o 
   4   3   1       33.14       38.20      1.10 o 
   5   3   1        0.32        0.09      0.47 o 
   6   3   1        1.83        1.83      0.67 o 
   7   3   1       13.89       12.43      1.30 o 
  -8   4   1        6.30        6.98      1.52 o 
  -7   4   1        1.26        0.69      0.57 o 
  -6   4   1        0.51        0.71      0.38 o 
  -5   4   1       23.58       25.46      2.02 o 
  -4   4   1        1.42        2.00      0.26 o 
  -3   4   1      517.10      503.16      7.06 o 
  -2   4   1     2016.64     2051.52     32.36 o 
  -1   4   1     2680.88     2803.54    142.86 o 
   0   4   1     1091.02     1024.79     13.92 o 
   1   4   1      410.20      399.52      5.59 o 
   2   4   1        5.72        5.41      0.40 o 
   3   4   1      244.11      231.86      4.22 o 
   4   4   1      257.66      270.55      4.97 o 
   5   4   1       54.23       51.43      1.48 o 
   6   4   1        0.35        0.25      0.54 o 
   7   4   1        1.16        0.45      0.67 o 
  -7   5   1        1.92        1.49      0.61 o 
  -6   5   1        6.37        6.67      0.65 o 
  -5   5   1      155.54      155.05      3.23 o 
  -4   5   1      421.99      413.91      7.23 o 
  -3   5   1      270.60      260.84      3.80 o 
  -2   5   1      276.47      293.18      4.18 o 
  -1   5   1      114.62       89.46      1.56 o 
   0   5   1      386.24      430.95      6.01 o 
   1   5   1      368.05      327.15      4.67 o 
   2   5   1        0.25        1.63      0.24 o 
   3   5   1        0.28        1.45      0.31 o 
   4   5   1        0.39        0.10      0.29 o 
   5   5   1        0.80        0.82      0.37 o 
   6   5   1        0.39        0.96      0.39 o 
   7   5   1        0.09        0.00      0.61 o 
  -7   6   1        2.49        2.90      1.27 o 
  -6   6   1       36.09       40.09      1.38 o 
  -5   6   1       49.58       49.98      1.66 o 
  -4   6   1       21.08       26.04      0.92 o 
  -3   6   1      415.29      430.64      6.88 o 
  -2   6   1      679.32      691.76      9.55 o 
  -1   6   1      547.57      551.92      7.68 o 
   0   6   1      218.84      210.26      2.73 o 
   1   6   1      280.56      301.37      4.36 o 
   2   6   1     1429.25     1560.65     25.43 o 
   3   6   1      396.98      406.49      7.05 o 
   4   6   1      115.26      118.98      2.55 o 
   5   6   1        5.70        4.20      0.54 o 
   6   6   1        1.25        0.85      0.52 o 
   7   6   1        3.57        4.65      0.97 o 
  -7   7   1        1.13        1.63      0.61 o 
  -6   7   1        3.13        2.68      0.61 o 
  -5   7   1        0.91        0.95      0.39 o 
  -4   7   1       28.84       29.40      0.96 o 
  -3   7   1       33.77       32.60      0.97 o 
  -2   7   1        0.32        0.77      0.16 o 
  -1   7   1        6.51        5.64      0.29 o 
   0   7   1     1027.92     1115.25     14.98 o 
   1   7   1      579.46      608.37      8.54 o 
   2   7   1       20.02       24.14      0.77 o 
   3   7   1       17.62       19.01      0.74 o 
   4   7   1       76.95       75.73      2.32 o 
   5   7   1        9.92        7.79      0.76 o 
   6   7   1       12.07       11.73      0.85 o 
   7   7   1        2.10        1.29      0.85 o 
  -7   8   1       13.64       13.46      2.22 o 
  -6   8   1        5.01        5.20      0.79 o 
  -5   8   1        5.95        6.05      1.17 o 
  -4   8   1       13.14       12.38      1.57 o 
  -3   8   1        3.48        3.72      0.59 o 
  -2   8   1        1.71        1.90      0.27 o 
  -1   8   1        2.43        3.41      0.29 o 
   0   8   1      628.10      656.38      8.30 o 
   1   8   1       42.73       43.56      1.09 o 
   2   8   1       72.29       60.57      1.41 o 
   3   8   1      129.10      132.34      2.70 o 
   4   8   1       15.89       14.21      0.75 o 
   5   8   1        1.59        1.41      0.45 o 
   6   8   1       32.43       33.04      1.30 o 
   7   8   1        1.37        0.00      1.14 o 
  -7   9   1        5.83        5.05      1.08 o 
  -6   9   1       11.79       10.53      1.27 o 
  -5   9   1       10.40        9.68      1.27 o 
  -4   9   1        6.48        6.60      1.53 o 
  -3   9   1       56.88       59.23      1.59 o 
  -2   9   1      324.91      322.10      5.70 o 
  -1   9   1      381.02      391.55      5.61 o 
   0   9   1       13.66       15.40      0.42 o 
   1   9   1      122.04      112.77      2.27 o 
   2   9   1      209.34      190.66      3.80 o 
   3   9   1       57.43       55.25      2.00 o 
   4   9   1        0.60        0.38      0.42 o 
   5   9   1       23.54       24.08      1.62 o 
   6   9   1        0.01        0.00      0.44 o 
  -6  10   1        5.39        7.38      2.09 o 
  -5  10   1        6.48        6.65      0.89 o 
  -4  10   1        1.68        0.44      0.35 o 
  -3  10   1        3.43        3.05      0.40 o 
  -2  10   1      138.43      139.97      2.79 o 
  -1  10   1        0.48        1.19      0.22 o 
   0  10   1       47.56       38.95      1.33 o 
   1  10   1      100.35      103.55      2.17 o 
   2  10   1        3.81        5.16      0.59 o 
   3  10   1        0.48        0.65      0.53 o 
   4  10   1       16.34       15.27      1.60 o 
   5  10   1        0.05        0.24      0.44 o 
   6  10   1        0.14        0.84      0.49 o 
  -6  11   1       16.53       16.42      4.19 o 
  -5  11   1        4.63        3.82      0.73 o 
  -4  11   1       40.28       40.32      1.31 o 
  -3  11   1      163.93      148.58      3.06 o 
  -2  11   1        4.80        2.52      0.57 o 
  -1  11   1       73.74       61.29      1.68 o 
   0  11   1      343.00      318.87      8.26 o 
   1  11   1       12.82       11.35      1.33 o 
   2  11   1        2.39        1.92      0.35 o 
   3  11   1       24.57       29.88      1.04 o 
   4  11   1       64.58       64.99      1.77 o 
   5  11   1       71.70       73.40      2.37 o 
   6  11   1        1.18        0.72      0.55 o 
  -6  12   1        0.00        0.20      0.57 o 
  -5  12   1       16.41       15.00      2.35 o 
  -4  12   1        0.19        0.00      0.51 o 
  -3  12   1        0.02        0.13      0.32 o 
  -2  12   1        1.20        0.33      0.32 o 
  -1  12   1       45.70       41.92      1.85 o 
   0  12   1      118.93      116.55      2.88 o 
   1  12   1       28.79       25.51      0.91 o 
   2  12   1       18.27       18.51      0.82 o 
   3  12   1      101.63       97.76      2.29 o 
   4  12   1        1.15        1.03      0.46 o 
   5  12   1        5.30        4.90      0.67 o 
  -5  13   1        0.92        2.69      0.70 o 
  -4  13   1       61.76       65.81      2.31 o 
  -3  13   1        0.33        0.33      0.32 o 
  -2  13   1       26.13       21.59      0.89 o 
  -1  13   1       30.58       27.02      0.97 o 
   0  13   1      235.90      224.10      4.23 o 
   1  13   1       12.41       11.90      0.73 o 
   2  13   1      163.10      174.46      3.54 o 
   3  13   1       24.20       21.81      0.96 o 
   4  13   1        1.41        0.37      0.38 o 
   5  13   1        6.87        7.41      0.78 o 
  -5  14   1        3.49        1.85      0.63 o 
  -4  14   1        7.75        6.40      0.82 o 
  -3  14   1       22.28       21.27      1.19 o 
  -2  14   1       10.85        9.86      0.71 o 
  -1  14   1        2.31        1.51      0.39 o 
   0  14   1        0.02        0.25      0.27 o 
   1  14   1        5.42        2.13      0.41 o 
   2  14   1       51.11       59.15      1.65 o 
   3  14   1        0.15        0.17      0.39 o 
   4  14   1       15.69       15.21      1.07 o 
  -4  15   1        3.44        4.43      0.89 o 
  -3  15   1       19.76       23.25      1.28 o 
  -2  15   1       39.71       38.38      1.29 o 
  -1  15   1       33.21       33.63      1.29 o 
   0  15   1       10.89       11.98      0.75 o 
   1  15   1       17.84       16.01      0.83 o 
   2  15   1       52.27       46.47      2.87 o 
   3  15   1       18.81       20.92      1.02 o 
   4  15   1        4.97        6.80      1.12 o 
  -3  16   1        2.43        4.95      0.70 o 
  -2  16   1        0.01        0.00      0.39 o 
  -1  16   1        0.07        0.00      0.37 o 
   0  16   1        0.18        0.44      0.45 o 
   1  16   1        3.03        2.69      0.48 o 
   2  16   1        1.01        0.45      0.41 o 
   3  16   1        1.49        1.18      0.48 o 
  -2  17   1        0.02        0.42      0.44 o 
  -1  17   1        0.05        0.23      0.48 o 
   0  17   1        1.31        1.46      0.58 o 
   1  17   1        0.02        0.25      0.54 o 
   2  17   1        0.01        0.00      0.37 o 
   0  18   1        0.14        0.89      0.63 o 
  -7   0   2       10.23       12.80      0.83 o 
  -6   0   2       28.82       30.30      1.34 o 
  -5   0   2       20.58       18.99      0.88 o 
  -4   0   2     2619.52     2902.72     54.70 o 
  -3   0   2       28.14       23.75      0.89 o 
  -2   0   2     9219.13    10024.60    188.42 o 
  -1   0   2      867.61      983.38     24.57 o 
   0   0   2     1290.84     1252.56     23.55 o 
   1   0   2     2721.63     2846.34    279.63 o 
   2   0   2     1706.99     1675.86     46.30 o 
   3   0   2       23.48       20.63      0.75 o 
   4   0   2       75.41       86.15      4.01 o 
   5   0   2      182.29      187.24      7.02 o 
   6   0   2        8.14        4.95      1.27 o 
   7   0   2       13.07       13.57      1.90 o 
  -7   1   2        1.26        0.67      0.34 o 
  -6   1   2       42.14       41.12      1.89 o 
  -5   1   2        1.81        1.00      0.59 o 
  -4   1   2      419.83      436.81      8.76 o 
  -3   1   2      567.50      581.91      9.42 o 
  -2   1   2     1356.27     1233.73     16.46 o 
  -1   1   2     1023.33     1068.11     16.10 o 
   0   1   2     3723.98     3055.47    189.62 o 
   1   1   2       91.90       80.67      1.49 o 
   2   1   2      124.41      123.32      1.69 o 
   3   1   2        0.66        0.97      0.17 o 
   4   1   2        4.86        5.28      0.56 o 
   5   1   2       24.64       26.15      1.44 o 
   6   1   2        0.00        0.00      0.54 o 
   7   1   2        7.14        8.13      1.78 o 
  -8   2   2        0.15        0.00      0.61 o 
  -7   2   2        0.95        0.39      1.27 o 
  -6   2   2       46.91       49.93      1.43 o 
  -5   2   2      136.48      144.55      2.80 o 
  -4   2   2     3141.97     3263.55     51.28 o 
  -3   2   2       22.55       22.29      0.70 o 
  -2   2   2      181.26      206.91      4.82 o 
  -1   2   2     1054.20     1050.55     15.78 o 
   0   2   2      722.94      633.34     10.02 o 
   1   2   2        8.12        7.87      0.24 o 
   2   2   2        0.25        0.55      0.08 o 
   3   2   2      159.18      154.76      2.95 o 
   4   2   2        0.06        1.01      0.27 o 
   5   2   2       58.32       52.86      2.07 o 
   6   2   2       14.81       13.82      1.25 o 
   7   2   2       28.55       27.92      1.75 o 
  -8   3   2        0.69        1.65      1.14 o 
  -7   3   2        0.03        0.65      0.82 o 
  -6   3   2      244.80      233.63      4.59 o 
  -5   3   2       11.50       14.05      0.59 o 
  -4   3   2      752.85      803.60     11.24 o 
  -3   3   2      208.11      214.54      3.20 o 
  -2   3   2      642.79      607.03      9.49 o 
  -1   3   2      562.23      509.83      7.03 o 
   0   3   2       13.59       12.01      0.35 o 
   1   3   2     2556.25     2639.42     58.86 o 
   2   3   2      297.93      310.60      4.49 o 
   3   3   2       22.65       16.95      0.65 o 
   4   3   2       11.48       11.99      1.03 o 
   5   3   2        1.43        1.74      0.58 o 
   6   3   2        2.23        2.59      0.76 o 
   7   3   2       12.36       11.65      2.98 o 
  -8   4   2       23.95       23.99      1.84 o 
  -7   4   2       19.56       21.29      1.84 o 
  -6   4   2      156.70      154.94      3.33 o 
  -5   4   2        2.22        2.09      0.27 o 
  -4   4   2        0.04        0.04      0.21 o 
  -3   4   2       28.27       30.15      0.74 o 
  -2   4   2       21.26       20.90      0.47 o 
  -1   4   2      192.35      184.13      2.67 o 
   0   4   2     1253.28     1281.48     17.33 o 
   1   4   2      691.31      627.42      9.86 o 
   2   4   2       46.36       50.08      1.00 o 
   3   4   2      155.24      146.23      2.85 o 
   4   4   2        0.14        0.08      0.21 o 
   5   4   2        1.08        0.74      0.35 o 
   6   4   2        0.01        0.00      0.54 o 
   7   4   2       12.47       14.70      1.44 o 
  -8   5   2        0.73        0.63      0.63 o 
  -7   5   2        1.37        1.83      1.14 o 
  -6   5   2        0.41        0.31      0.44 o 
  -5   5   2        2.69        3.89      0.50 o 
  -4   5   2        0.03        0.00      0.17 o 
  -3   5   2        0.81        0.66      0.17 o 
  -2   5   2       26.49       17.62      0.43 o 
  -1   5   2       35.17       39.72      0.72 o 
   0   5   2     1239.35     1273.25     17.55 o 
   1   5   2     1260.08     1306.70     18.74 o 
   2   5   2      204.28      236.05      3.56 o 
   3   5   2       15.83       15.02      0.76 o 
   4   5   2        6.72        6.76      0.54 o 
   5   5   2        0.29        0.00      0.30 o 
   6   5   2        2.40        1.46      0.72 o 
   7   5   2        8.22        8.25      1.33 o 
  -7   6   2       10.43        8.81      0.97 o 
  -6   6   2       67.20       65.05      2.35 o 
  -5   6   2       15.28       14.16      0.90 o 
  -4   6   2       25.67       29.67      1.34 o 
  -3   6   2       51.06       47.19      1.01 o 
  -2   6   2      189.04      196.84      2.92 o 
  -1   6   2     1031.83     1049.64     17.18 o 
   0   6   2      124.09      140.29      2.62 o 
   1   6   2      105.38      101.19      1.46 o 
   2   6   2       82.78       83.01      1.50 o 
   3   6   2      174.88      150.80      3.00 o 
   4   6   2        7.01        6.87      1.37 o 
   5   6   2        7.36        7.07      0.65 o 
   6   6   2        0.84        0.20      0.61 o 
   7   6   2        5.91        4.07      1.03 o 
  -7   7   2       14.15       12.49      1.71 o 
  -6   7   2        9.70        8.48      2.09 o 
  -5   7   2        4.33        4.38      1.14 o 
  -4   7   2       67.28       64.57      1.60 o 
  -3   7   2       41.61       40.87      0.86 o 
  -2   7   2      263.12      264.43      3.87 o 
  -1   7   2      459.10      500.61      7.03 o 
   0   7   2      210.07      277.60      4.03 o 
   1   7   2        7.86       11.91      0.35 o 
   2   7   2      267.91      289.13      4.34 o 
   3   7   2       44.65       43.82      1.23 o 
   4   7   2       42.39       44.37      1.34 o 
   5   7   2       48.53       49.48      1.53 o 
   6   7   2        7.93        8.44      1.12 o 
  -7   8   2        0.07        0.91      0.67 o 
  -6   8   2        2.87        2.85      0.89 o 
  -5   8   2       18.05       18.40      1.40 o 
  -4   8   2       64.37       61.96      1.84 o 
  -3   8   2      359.20      358.64      6.28 o 
  -2   8   2       29.79       32.06      0.88 o 
  -1   8   2       41.24       41.60      0.86 o 
   0   8   2       69.39       78.95      1.37 o 
   1   8   2       25.25       28.35      0.60 o 
   2   8   2        4.93        5.72      0.93 o 
   3   8   2        4.87        3.35      0.43 o 
   4   8   2       47.07       46.37      1.40 o 
   5   8   2       28.94       31.80      1.81 o 
   6   8   2        1.59        2.61      0.57 o 
  -7   9   2        2.22        3.07      0.79 o 
  -6   9   2        4.21        3.22      1.14 o 
  -5   9   2        9.84        9.91      2.09 o 
  -4   9   2       20.31       20.02      1.28 o 
  -3   9   2        1.63        1.00      0.27 o 
  -2   9   2       98.76      119.50      1.97 o 
  -1   9   2      175.59      188.17      2.89 o 
   0   9   2      221.72      214.85      3.26 o 
   1   9   2      239.53      241.59      3.27 o 
   2   9   2       54.96       53.53      1.18 o 
   3   9   2       19.25       17.57      1.14 o 
   4   9   2       30.49       29.82      1.09 o 
   5   9   2        0.01        0.00      0.39 o 
   6   9   2        3.68        4.31      0.63 o 
  -7  10   2        0.01        0.00      0.61 o 
  -6  10   2       12.83       10.61      2.66 o 
  -5  10   2       29.13       30.36      5.01 o 
  -4  10   2        2.73        4.50      0.70 o 
  -3  10   2       13.49       11.44      0.63 o 
  -2  10   2       10.92       12.53      0.62 o 
  -1  10   2       88.53       85.84      1.55 o 
   0  10   2       28.28       29.38      0.75 o 
   1  10   2       21.47       24.82      0.68 o 
   2  10   2       29.58       29.42      0.96 o 
   3  10   2       71.13       75.62      1.86 o 
   4  10   2        2.97        4.00      0.54 o 
   5  10   2        9.90        7.63      0.75 o 
   6  10   2        0.01        0.00      0.38 o 
  -6  11   2        1.86        1.50      0.67 o 
  -5  11   2        4.94        5.56      0.81 o 
  -4  11   2       86.37       75.34      2.42 o 
  -3  11   2       20.25       22.84      1.35 o 
  -2  11   2       36.35       37.84      1.59 o 
  -1  11   2        1.50        2.39      0.29 o 
   0  11   2        9.59       11.11      0.68 o 
   1  11   2       15.90       16.01      0.60 o 
   2  11   2        1.85        1.31      0.35 o 
   3  11   2        7.05        6.15      0.60 o 
   4  11   2        3.71        4.37      0.54 o 
   5  11   2       14.04       13.34      1.01 o 
  -6  12   2        6.88        6.68      1.08 o 
  -5  12   2       17.24       12.85      2.73 o 
  -4  12   2        9.65        9.14      1.21 o 
  -3  12   2       10.69        6.43      0.76 o 
  -2  12   2      216.01      200.67      3.87 o 
  -1  12   2        4.49        3.84      0.59 o 
   0  12   2      115.14      123.82      2.17 o 
   1  12   2        2.84        5.07      0.50 o 
   2  12   2      148.82      136.03      2.87 o 
   3  12   2      211.89      206.59      4.13 o 
   4  12   2       37.63       35.85      1.33 o 
   5  12   2        0.03        0.00      0.44 o 
  -5  13   2        0.00        0.00      0.44 o 
  -4  13   2        2.11        1.85      1.46 o 
  -3  13   2       28.18       23.55      2.03 o 
  -2  13   2        7.99        5.92      0.55 o 
  -1  13   2       27.16       35.56      1.14 o 
   0  13   2        6.53        7.73      0.47 o 
   1  13   2      171.63      157.82      3.23 o 
   2  13   2       77.70       77.26      2.66 o 
   3  13   2        0.02        0.25      0.40 o 
   4  13   2        0.77        0.82      0.44 o 
   5  13   2        8.11       10.20      0.83 o 
  -5  14   2        4.28        4.90      1.46 o 
  -4  14   2       16.13       15.24      1.16 o 
  -3  14   2        5.19        7.99      0.95 o 
  -2  14   2       37.31       37.48      1.55 o 
  -1  14   2       10.34       13.26      0.76 o 
   0  14   2       86.54       77.72      1.89 o 
   1  14   2       68.27       62.85      1.71 o 
   2  14   2        0.00        0.34      0.38 o 
   3  14   2        0.12        0.00      0.37 o 
   4  14   2        0.93        0.76      0.72 o 
  -4  15   2       12.05       10.47      0.97 o 
  -3  15   2        4.15        5.34      0.82 o 
  -2  15   2        0.02        0.00      0.42 o 
  -1  15   2        5.64        4.69      0.52 o 
   0  15   2       13.67       16.43      0.84 o 
   1  15   2        3.88        4.28      0.72 o 
   2  15   2        2.82        2.24      0.56 o 
   3  15   2        2.01        1.96      0.52 o 
  -4  16   2        1.41        1.97      0.70 o 
  -3  16   2        1.13        0.19      0.52 o 
  -2  16   2       14.32       15.88      1.07 o 
  -1  16   2       44.04       44.92      1.39 o 
   0  16   2       34.35       35.52      1.28 o 
   1  16   2       14.97       17.30      1.21 o 
   2  16   2        0.04        0.00      0.37 o 
   3  16   2        1.88        0.99      0.56 o 
  -2  17   2        7.46        7.07      0.82 o 
  -1  17   2       15.91       13.22      1.01 o 
   0  17   2        0.00        0.00      0.49 o 
   1  17   2        8.82       10.00      1.52 o 
   2  17   2        0.09        0.89      0.63 o 
  -8   1   3        1.62        0.59      0.52 o 
  -7   1   3        1.96        2.47      0.58 o 
  -6   1   3      376.46      373.86      6.28 o 
  -5   1   3        0.56        0.69      0.22 o 
  -4   1   3      987.34     1042.81     14.16 o 
  -3   1   3       43.60       32.53      0.78 o 
  -2   1   3       27.82       24.17      0.49 o 
  -1   1   3      756.33      759.06     10.16 o 
   0   1   3      563.20      506.62      6.84 o 
   1   1   3      146.61      154.09      2.26 o 
   2   1   3        8.56        9.83      0.30 o 
   3   1   3      600.13      640.92      7.93 o 
   4   1   3       18.26       15.48      1.08 o 
   5   1   3       80.09       90.89      2.97 o 
   6   1   3        1.79        2.89      0.85 o 
   7   1   3        0.30        0.00      0.63 o 
  -8   2   3       22.00       22.72      1.35 o 
  -7   2   3        0.15        0.65      0.42 o 
  -6   2   3      364.47      369.14      6.25 o 
  -5   2   3        7.06        8.09      0.44 o 
  -4   2   3      167.01      159.79      2.51 o 
  -3   2   3      130.30      102.77      1.86 o 
  -2   2   3      321.09      282.91      4.49 o 
  -1   2   3      940.99      885.79     14.40 o 
   0   2   3      367.99      357.08      4.90 o 
   1   2   3      356.42      325.46      4.54 o 
   2   2   3       74.68       65.66      1.13 o 
   3   2   3      143.31      146.20      2.08 o 
   4   2   3      100.69       91.56      3.37 o 
   5   2   3       26.88       27.23      1.53 o 
   6   2   3        0.69        1.24      1.40 o 
   7   2   3        0.55        0.47      0.76 o 
  -8   3   3       44.14       38.08      1.78 o 
  -7   3   3       10.21       11.39      0.90 o 
  -6   3   3      250.16      247.47      4.52 o 
  -5   3   3        1.51        2.02      0.30 o 
  -4   3   3       18.68       12.59      2.35 o 
  -3   3   3       74.22       67.72      1.32 o 
  -2   3   3      778.84      768.49     11.75 o 
  -1   3   3       35.60       35.23      0.61 o 
   0   3   3       73.12       74.38      1.05 o 
   1   3   3      243.95      263.84      3.74 o 
   2   3   3       60.32       65.44      1.03 o 
   3   3   3       13.00       12.51      0.48 o 
   4   3   3       47.95       47.00      1.28 o 
   5   3   3       92.11      100.41      3.19 o 
   6   3   3       15.00       12.31      1.26 o 
   7   3   3        4.29        5.45      1.12 o 
  -8   4   3       22.38       22.12      1.39 o 
  -7   4   3        0.50        1.46      0.95 o 
  -6   4   3       55.65       58.69      2.11 o 
  -5   4   3        4.37        3.49      0.37 o 
  -4   4   3        1.09        1.37      0.26 o 
  -3   4   3      183.44      191.88      2.87 o 
  -2   4   3      192.91      188.30      2.45 o 
  -1   4   3       54.70       70.63      1.26 o 
   0   4   3      540.68      534.38      6.47 o 
   1   4   3       29.68       36.45      0.64 o 
   2   4   3       26.18       28.54      0.56 o 
   3   4   3       89.42       98.12      1.77 o 
   4   4   3        5.07        5.76      0.53 o 
   5   4   3        5.48        5.58      0.90 o 
   6   4   3       25.87       25.27      3.36 o 
   7   4   3        0.95        1.83      0.94 o 
  -8   5   3       44.19       45.18      1.63 o 
  -7   5   3        2.84        1.86      0.67 o 
  -6   5   3        3.89        3.60      0.67 o 
  -5   5   3        1.92        1.63      0.36 o 
  -4   5   3        5.55        3.76      0.78 o 
  -3   5   3      132.28      132.20      2.34 o 
  -2   5   3      753.14      806.16     11.09 o 
  -1   5   3     1384.39     1323.06     15.86 o 
   0   5   3       18.61       19.09      0.40 o 
   1   5   3      176.00      172.52      2.65 o 
   2   5   3       34.51       31.96      0.79 o 
   3   5   3       41.89       42.12      0.98 o 
   4   5   3       10.48       16.06      1.21 o 
   5   5   3        2.22        3.13      0.95 o 
   6   5   3        1.18        2.42      0.85 o 
  -8   6   3        0.01        0.08      0.63 o 
  -7   6   3        0.02        0.36      0.52 o 
  -6   6   3        2.34        1.36      1.08 o 
  -5   6   3        0.28        0.38      0.38 o 
  -4   6   3        0.69        0.18      0.17 o 
  -3   6   3       23.08       23.48      0.59 o 
  -2   6   3      125.58      132.22      2.06 o 
  -1   6   3      539.73      580.31      7.13 o 
   0   6   3      148.09      203.36      2.64 o 
   1   6   3        0.09        0.00      0.10 o 
   2   6   3      345.88      372.33      5.46 o 
   3   6   3       29.20       30.38      0.93 o 
   4   6   3       13.54       12.73      0.82 o 
   5   6   3       51.91       54.50      2.24 o 
   6   6   3       47.45       50.30      2.33 o 
  -7   7   3        0.65        0.00      0.52 o 
  -6   7   3        0.16        0.00      0.40 o 
  -5   7   3       33.34       32.58      1.44 o 
  -4   7   3        0.66        1.04      0.40 o 
  -3   7   3      176.94      175.40      2.74 o 
  -2   7   3       15.93       14.06      0.44 o 
  -1   7   3      138.34      138.20      3.21 o 
   0   7   3       80.99       86.49      1.28 o 
   1   7   3       98.78      104.48      1.53 o 
   2   7   3        7.22        6.29      0.46 o 
   3   7   3       27.01       28.34      0.82 o 
   4   7   3       45.43       46.27      1.38 o 
   5   7   3        8.16        9.56      0.70 o 
   6   7   3        4.67        3.97      0.94 o 
  -7   8   3        4.57        5.13      0.85 o 
  -6   8   3        0.91        0.30      0.49 o 
  -5   8   3       10.07       10.86      3.43 o 
  -4   8   3       35.61       40.72      1.53 o 
  -3   8   3        5.09        6.10      0.55 o 
  -2   8   3      444.14      461.98      6.58 o 
  -1   8   3       15.30       20.11      0.55 o 
   0   8   3      203.28      200.62      2.68 o 
   1   8   3      137.63      155.27      2.19 o 
   2   8   3        4.07        3.11      0.31 o 
   3   8   3       53.83       53.86      1.25 o 
   4   8   3        2.94        3.86      0.50 o 
   5   8   3        1.23        0.85      0.40 o 
   6   8   3        0.03        0.63      0.76 o 
  -7   9   3        5.62        6.49      1.78 o 
  -6   9   3        0.25        0.04      1.01 o 
  -5   9   3       28.12       28.68      1.90 o 
  -4   9   3        6.75        4.43      0.67 o 
  -3   9   3       32.40       36.98      1.39 o 
  -2   9   3      219.95      234.85      3.55 o 
  -1   9   3      216.75      222.44      3.39 o 
   0   9   3      299.50      301.48      3.90 o 
   1   9   3        5.31        6.53      0.31 o 
   2   9   3       33.50       31.72      0.86 o 
   3   9   3       95.04       92.69      2.15 o 
   4   9   3       40.55       38.54      1.81 o 
   5   9   3        6.76        6.55      1.16 o 
   6   9   3        0.98        1.26      0.95 o 
  -7  10   3        0.71        0.00      0.82 o 
  -6  10   3       37.30       37.45      2.41 o 
  -5  10   3        1.85        2.81      0.82 o 
  -4  10   3      200.49      237.45      5.63 o 
  -3  10   3        3.14        2.76      0.82 o 
  -2  10   3       22.68       27.67      0.72 o 
  -1  10   3       41.93       38.47      0.90 o 
   0  10   3      160.68      160.96      2.58 o 
   1  10   3      173.91      165.67      2.39 o 
   2  10   3      121.27      113.59      2.10 o 
   3  10   3        2.81        4.01      0.67 o 
   4  10   3        5.89        7.70      0.68 o 
   5  10   3        4.70        6.13      1.07 o 
  -6  11   3        0.53        1.02      0.67 o 
  -5  11   3        0.59        0.35      0.57 o 
  -4  11   3       54.94       50.02      1.93 o 
  -3  11   3       14.88       13.68      1.84 o 
  -2  11   3      239.58      271.50      4.96 o 
  -1  11   3        1.11        0.52      0.22 o 
   0  11   3        4.28        3.59      0.31 o 
   1  11   3      185.24      176.84      3.44 o 
   2  11   3       80.32       71.96      1.52 o 
   3  11   3        0.21        0.17      0.40 o 
   4  11   3        3.50        3.63      0.55 o 
   5  11   3        0.00        0.71      0.49 o 
  -6  12   3        8.46        9.00      1.33 o 
  -5  12   3       10.73       11.09      1.07 o 
  -4  12   3        0.01        0.75      0.82 o 
  -3  12   3        0.43        0.48      0.44 o 
  -2  12   3       62.99       57.28      3.49 o 
  -1  12   3       23.69       22.96      0.70 o 
   0  12   3       89.54       85.14      1.64 o 
   1  12   3        4.70        4.35      0.50 o 
   2  12   3       49.91       48.47      1.43 o 
   3  12   3       10.54        8.76      1.32 o 
   4  12   3        0.54        0.95      0.45 o 
   5  12   3        0.94        0.42      0.52 o 
  -5  13   3        0.55        0.04      0.58 o 
  -4  13   3       23.29       22.49      1.30 o 
  -3  13   3        0.55        0.89      0.49 o 
  -2  13   3       46.98       42.73      1.61 o 
  -1  13   3        6.07        5.62      0.52 o 
   0  13   3      165.48      166.50      2.80 o 
   1  13   3      168.58      166.91      3.39 o 
   2  13   3       19.59       20.59      0.95 o 
   3  13   3        3.57        2.86      0.54 o 
   4  13   3        5.52        6.81      0.71 o 
  -5  14   3        0.15        0.00      1.01 o 
  -4  14   3        2.83        3.15      0.67 o 
  -3  14   3       10.76       13.12      1.71 o 
  -2  14   3       28.76       29.50      1.37 o 
  -1  14   3       76.55       69.69      1.77 o 
   0  14   3       43.37       43.13      1.78 o 
   1  14   3        3.95        5.88      1.20 o 
   2  14   3        1.47        2.24      0.46 o 
   3  14   3        6.81        9.09      0.78 o 
   4  14   3        6.14        6.28      0.72 o 
  -4  15   3        2.21        0.87      0.61 o 
  -3  15   3        2.94        1.62      0.58 o 
  -2  15   3       49.50       52.79      1.95 o 
  -1  15   3       53.69       53.29      1.86 o 
   0  15   3       16.65       20.52      0.88 o 
   1  15   3        0.43        0.25      0.54 o 
   2  15   3        6.97        7.66      1.33 o 
   3  15   3       10.27       11.43      0.86 o 
  -3  16   3       15.10       13.79      1.40 o 
  -2  16   3        1.07        1.42      0.58 o 
  -1  16   3        2.22        2.10      0.54 o 
   0  16   3        0.41        1.27      0.89 o 
   1  16   3        1.60        0.77      0.58 o 
   2  16   3        0.15        0.00      0.49 o 
  -2  17   3        0.00        0.01      0.44 o 
  -1  17   3        0.00        0.00      1.01 o 
   0  17   3        0.62        0.25      0.89 o 
   1  17   3        1.75        2.63      0.76 o 
  -8   0   4       29.04       24.87      1.78 o 
  -7   0   4        0.19        0.25      0.51 o 
  -6   0   4      180.22      178.15      5.74 o 
  -5   0   4       56.53       51.47      1.53 o 
  -4   0   4       70.40       75.56      1.89 o 
  -3   0   4      434.46      439.45      8.58 o 
  -2   0   4     1022.38     1108.44     22.13 o 
  -1   0   4      969.20      962.38     18.18 o 
   0   0   4        5.34       13.83      0.49 o 
   1   0   4     2162.86     2415.32     89.75 o 
   2   0   4      392.02      375.34      8.52 o 
   3   0   4      787.69      862.10     16.78 o 
   4   0   4        1.00        3.42      0.89 o 
   5   0   4        0.75        0.63      0.89 o 
   6   0   4       10.73       11.80      1.78 o 
  -8   1   4       25.18       25.86      1.43 o 
  -7   1   4        6.03        6.39      1.33 o 
  -6   1   4       51.62       53.47      1.75 o 
  -5   1   4       13.50       12.82      0.54 o 
  -4   1   4        0.45        1.48      0.22 o 
  -3   1   4      200.95      181.37      2.67 o 
  -2   1   4        6.29        6.65      0.29 o 
  -1   1   4      136.93      110.11      1.62 o 
   0   1   4      236.47      248.69      3.49 o 
   1   1   4      108.43      114.19      1.79 o 
   2   1   4       93.98       87.85      1.52 o 
   3   1   4       13.51       15.25      0.56 o 
   4   1   4       38.27       36.15      1.78 o 
   5   1   4       16.69       17.65      2.16 o 
   6   1   4        3.31        3.36      0.85 o 
  -8   2   4       56.29       54.51      2.11 o 
  -7   2   4        0.56        0.18      0.34 o 
  -6   2   4       63.33       57.45      1.64 o 
  -5   2   4       15.75       17.91      1.02 o 
  -4   2   4      102.34      123.43      6.75 o 
  -3   2   4        8.44       11.07      0.44 o 
  -2   2   4       19.24       12.43      0.41 o 
  -1   2   4        9.35        5.99      0.26 o 
   0   2   4       49.91       40.63      0.73 o 
   1   2   4      481.51      563.51      7.73 o 
   2   2   4       17.44       15.67      0.48 o 
   3   2   4       86.50       97.31      1.49 o 
   4   2   4        5.16        7.15      1.52 o 
   5   2   4        2.79        2.79      0.72 o 
   6   2   4        3.43        4.19      1.46 o 
  -8   3   4       68.70       65.08      2.38 o 
  -7   3   4        0.40        0.06      0.45 o 
  -6   3   4       47.04       37.35      1.14 o 
  -5   3   4       41.75       32.50      0.97 o 
  -4   3   4        6.95        9.56      0.38 o 
  -3   3   4       10.05       11.78      0.46 o 
  -2   3   4      536.91      547.58      8.47 o 
  -1   3   4      268.21      280.70      3.92 o 
   0   3   4      886.86      845.27     11.38 o 
   1   3   4      183.20      176.36      2.64 o 
   2   3   4      329.38      324.38      4.67 o 
   3   3   4        0.01        0.21      0.18 o 
   4   3   4        2.36        1.41      1.20 o 
   5   3   4        3.55        5.08      1.40 o 
   6   3   4        0.98        1.84      0.81 o 
  -8   4   4       45.60       43.27      1.93 o 
  -7   4   4        0.36        0.01      0.39 o 
  -6   4   4        0.87        0.54      0.35 o 
  -5   4   4        0.51        0.74      0.24 o 
  -4   4   4      277.95      278.77      4.65 o 
  -3   4   4      241.05      237.39      3.95 o 
  -2   4   4      337.53      347.06      5.50 o 
  -1   4   4      221.38      238.04      3.98 o 
   0   4   4       12.39       13.54      0.34 o 
   1   4   4       26.21       23.86      0.56 o 
   2   4   4      518.07      549.56      6.83 o 
   3   4   4       73.22       84.46      1.61 o 
   4   4   4       26.55       23.89      2.16 o 
   5   4   4        4.13        3.73      0.81 o 
   6   4   4       21.37       24.85      1.84 o 
  -8   5   4        4.25        2.78      0.70 o 
  -7   5   4        2.22        2.03      0.90 o 
  -6   5   4        0.43        0.30      0.35 o 
  -5   5   4       12.49       12.69      0.52 o 
  -4   5   4        7.29        6.18      1.33 o 
  -3   5   4        0.81        0.00      0.18 o 
  -2   5   4      200.02      243.21      3.15 o 
  -1   5   4       21.35       35.62      0.65 o 
   0   5   4      859.42      931.37     11.22 o 
   1   5   4      458.53      466.94      6.50 o 
   2   5   4       74.36       65.97      1.31 o 
   3   5   4        0.08        0.19      0.22 o 
   4   5   4      198.80      199.03      5.23 o 
   5   5   4       42.59       43.53      2.06 o 
   6   5   4        9.45       10.47      1.30 o 
  -8   6   4        1.47        1.14      0.61 o 
  -7   6   4        4.58        5.51      0.73 o 
  -6   6   4        0.66        0.17      0.40 o 
  -5   6   4       20.81       21.21      0.75 o 
  -4   6   4       88.91       80.82      1.72 o 
  -3   6   4      242.34      234.95      3.46 o 
  -2   6   4       77.85       73.89      1.14 o 
  -1   6   4      129.79      114.72      1.63 o 
   0   6   4       45.15       42.30      1.02 o 
   1   6   4       90.56       87.35      1.41 o 
   2   6   4       34.03       31.55      0.91 o 
   3   6   4        0.47        0.00      0.22 o 
   4   6   4        3.33        2.30      0.46 o 
   5   6   4       49.24       46.87      2.15 o 
   6   6   4        0.02        0.00      0.73 o 
  -7   7   4        2.80        3.29      0.76 o 
  -6   7   4        0.29        1.33      0.54 o 
  -5   7   4        3.22        3.24      0.76 o 
  -4   7   4       77.54       73.84      1.59 o 
  -3   7   4      120.83      135.79      2.57 o 
  -2   7   4       68.62       77.54      1.22 o 
  -1   7   4        0.04        0.41      0.16 o 
   0   7   4      124.81      145.88      2.01 o 
   1   7   4       82.31       84.96      1.85 o 
   2   7   4       25.50       25.87      0.74 o 
   3   7   4       94.52       92.59      1.81 o 
   4   7   4       33.59       33.83      1.18 o 
   5   7   4       73.50       86.80      3.10 o 
   6   7   4       31.72       32.62      2.09 o 
  -7   8   4        6.67        6.04      0.90 o 
  -6   8   4        0.34        1.43      0.58 o 
  -5   8   4       74.36       78.23      2.52 o 
  -4   8   4       12.29       13.54      0.65 o 
  -3   8   4        6.31        9.84      0.54 o 
  -2   8   4        0.00        0.21      0.14 o 
  -1   8   4       45.15       55.52      0.96 o 
   0   8   4        2.09        1.26      0.18 o 
   1   8   4       27.28       30.97      1.20 o 
   2   8   4       17.40       21.14      0.69 o 
   3   8   4       29.28       29.06      0.89 o 
   4   8   4        0.85        0.49      0.47 o 
   5   8   4        1.64        2.66      0.88 o 
  -7   9   4        0.45        0.65      0.61 o 
  -6   9   4       55.08       58.67      3.05 o 
  -5   9   4        0.83        0.59      1.46 o 
  -4   9   4      120.16      114.62      8.91 o 
  -3   9   4        0.29        0.62      0.26 o 
  -2   9   4        7.46        7.33      0.37 o 
  -1   9   4       15.64       19.68      0.53 o 
   0   9   4        0.90        0.97      0.22 o 
   1   9   4        5.06        3.55      0.41 o 
   2   9   4        0.78        0.61      0.26 o 
   3   9   4        2.91        4.86      0.57 o 
   4   9   4        8.40       10.47      0.85 o 
   5   9   4       16.06       13.80      2.28 o 
  -7  10   4        2.11        0.89      0.63 o 
  -6  10   4        3.57        5.07      0.89 o 
  -5  10   4        0.79        0.70      0.54 o 
  -4  10   4        0.64        0.93      0.49 o 
  -3  10   4       63.43       69.08      2.16 o 
  -2  10   4      157.02      153.35      2.49 o 
  -1  10   4       92.01       87.48      1.58 o 
   0  10   4       44.87       40.18      0.95 o 
   1  10   4       13.13       12.48      0.92 o 
   2  10   4       37.73       37.04      1.01 o 
   3  10   4       27.85       29.65      0.95 o 
   4  10   4       18.70       17.99      2.18 o 
   5  10   4        1.42        1.22      0.49 o 
  -6  11   4       36.05       34.75      2.35 o 
  -5  11   4        0.57        0.13      0.76 o 
  -4  11   4       52.44       57.06      2.02 o 
  -3  11   4       11.65        9.84      0.81 o 
  -2  11   4        2.75        2.77      0.35 o 
  -1  11   4       38.03       45.07      1.05 o 
   0  11   4       44.00       42.30      1.00 o 
   1  11   4        1.97        2.67      0.45 o 
   2  11   4        4.72        5.63      0.45 o 
   3  11   4        0.07        0.00      0.38 o 
   4  11   4        1.62        2.11      0.49 o 
   5  11   4        0.00        0.00      0.41 o 
  -6  12   4        3.01        2.55      1.71 o 
  -5  12   4        4.48        3.68      0.76 o 
  -4  12   4       82.95       88.82      3.75 o 
  -3  12   4        6.20        8.21      0.95 o 
  -2  12   4       20.02       17.96      2.16 o 
  -1  12   4      117.11      112.49      2.34 o 
   0  12   4       24.76       20.41      0.69 o 
   1  12   4        8.14        7.03      0.60 o 
   2  12   4        0.03        0.00      0.35 o 
   3  12   4        7.61        7.82      0.69 o 
   4  12   4        0.49        1.13      0.48 o 
  -5  13   4        3.03        3.62      0.76 o 
  -4  13   4        0.11        0.63      0.54 o 
  -3  13   4       13.93       12.10      0.94 o 
  -2  13   4       42.66       42.48      1.64 o 
  -1  13   4        5.86        6.70      0.52 o 
   0  13   4       48.52       46.84      1.73 o 
   1  13   4       24.88       23.32      1.01 o 
   2  13   4        5.31        7.04      1.33 o 
   3  13   4       20.63       19.97      1.00 o 
   4  13   4        4.37        5.43      0.71 o 
  -5  14   4        5.32        5.32      1.01 o 
  -4  14   4       23.84       21.39      1.71 o 
  -3  14   4       28.16       27.88      1.43 o 
  -2  14   4       14.87       11.44      0.94 o 
  -1  14   4       70.35       72.42      2.22 o 
   0  14   4        2.97        3.01      0.58 o 
   1  14   4       15.76       14.54      0.85 o 
   2  14   4       23.46       25.25      1.65 o 
   3  14   4        1.74        1.94      0.76 o 
  -4  15   4       12.40       11.42      1.65 o 
  -3  15   4       55.65       56.16      2.10 o 
  -2  15   4        9.72        9.93      0.91 o 
  -1  15   4        0.18        0.02      0.44 o 
   0  15   4        2.86        3.32      1.01 o 
   1  15   4       16.51       18.46      0.95 o 
   2  15   4        6.67        5.87      1.08 o 
  -3  16   4        1.05        1.50      0.61 o 
  -2  16   4       11.48       13.11      1.52 o 
  -1  16   4       10.76       15.33      1.03 o 
   0  16   4        3.61        2.66      0.89 o 
   1  16   4        1.72        3.04      1.01 o 
  -2  17   4       10.97        9.71      1.01 o 
  -1  17   4       18.00       22.20      2.03 o 
   0  17   4        0.17        0.76      0.89 o 
  -8   1   5       15.90       14.06      1.03 o 
  -7   1   5        1.55        2.41      0.82 o 
  -6   1   5        3.62        3.46      0.49 o 
  -5   1   5       16.59       16.82      0.81 o 
  -4   1   5       85.97       95.04      1.86 o 
  -3   1   5       78.29       68.98      1.35 o 
  -2   1   5       45.15       42.13      0.75 o 
  -1   1   5     1723.44     1918.92     25.46 o 
   0   1   5       13.63       26.19      0.59 o 
   1   1   5      926.40     1013.35     13.72 o 
   2   1   5        3.46        3.97      0.30 o 
   3   1   5        0.87        1.75      0.26 o 
   4   1   5       28.01       29.87      1.12 o 
   5   1   5       11.58       12.59      1.27 o 
   6   1   5       13.70       13.53      1.44 o 
  -8   2   5       24.86       20.62      1.34 o 
  -7   2   5        8.36        7.50      0.72 o 
  -6   2   5       17.92       19.54      1.02 o 
  -5   2   5        2.05        1.18      0.29 o 
  -4   2   5       88.15       96.02      1.91 o 
  -3   2   5      307.03      288.82      4.66 o 
  -2   2   5      189.67      171.76      2.85 o 
  -1   2   5       74.80       80.32      1.28 o 
   0   2   5      310.45      295.45      4.94 o 
   1   2   5        3.19        4.54      0.26 o 
   2   2   5       38.60       39.80      0.90 o 
   3   2   5       91.19      100.64      1.83 o 
   4   2   5       34.38       31.04      1.15 o 
   5   2   5        8.52        7.80      1.08 o 
   6   2   5        2.88        6.47      1.71 o 
  -8   3   5        6.95        4.80      0.81 o 
  -7   3   5        6.14        4.79      0.80 o 
  -6   3   5       28.88       28.77      1.16 o 
  -5   3   5        3.32        3.22      0.37 o 
  -4   3   5      133.24      131.42      2.44 o 
  -3   3   5        5.50        6.35      0.34 o 
  -2   3   5       26.66       30.02      0.73 o 
  -1   3   5       92.20       69.00      1.17 o 
   0   3   5      562.60      599.01      8.20 o 
   1   3   5       63.00       71.94      1.28 o 
   2   3   5       24.82       25.22      0.69 o 
   3   3   5        6.25        4.89      0.48 o 
   4   3   5       19.51       15.93      0.89 o 
   5   3   5        0.07        0.00      0.54 o 
   6   3   5        8.78        8.70      1.84 o 
  -8   4   5        9.38        5.98      0.81 o 
  -7   4   5        4.12        3.10      0.67 o 
  -6   4   5        2.09        3.00      0.43 o 
  -5   4   5       35.66       42.87      1.14 o 
  -4   4   5       24.42       27.66      0.82 o 
  -3   4   5        0.70        0.82      0.18 o 
  -2   4   5       78.74       86.51      1.63 o 
  -1   4   5        4.34        5.33      0.27 o 
   0   4   5      334.34      360.11      4.52 o 
   1   4   5      208.27      211.77      3.16 o 
   2   4   5      311.12      305.69      5.41 o 
   3   4   5        2.23        1.36      0.37 o 
   4   4   5       21.66       21.09      1.01 o 
   5   4   5       35.99       40.62      4.89 o 
   6   4   5        0.02        0.00      0.63 o 
  -8   5   5        0.03        0.31      0.58 o 
  -7   5   5        3.59        5.34      0.76 o 
  -6   5   5       52.11       52.42      1.23 o 
  -5   5   5       80.15       77.55      1.55 o 
  -4   5   5        8.48        6.53      0.39 o 
  -3   5   5       97.83      101.56      1.92 o 
  -2   5   5       39.21       39.17      0.84 o 
  -1   5   5       51.69       47.98      0.83 o 
   0   5   5       25.63       27.27      0.55 o 
   1   5   5        2.49        3.54      0.29 o 
   2   5   5       12.06       11.73      0.65 o 
   3   5   5        0.20        1.20      0.37 o 
   4   5   5        4.75        5.86      0.67 o 
   5   5   5        0.12        0.35      0.67 o 
   6   5   5        2.41        3.81      1.08 o 
  -8   6   5        0.00        0.39      0.52 o 
  -7   6   5        0.26        0.13      0.45 o 
  -6   6   5        0.78        0.00      0.34 o 
  -5   6   5        1.88        1.89      0.31 o 
  -4   6   5       99.15      107.17      1.87 o 
  -3   6   5       84.63       76.04      1.38 o 
  -2   6   5      195.42      224.36      3.30 o 
  -1   6   5      441.41      446.12      5.56 o 
   0   6   5      226.43      218.46      3.22 o 
   1   6   5       77.54       70.73      1.62 o 
   2   6   5      111.60      105.76      2.32 o 
   3   6   5      218.47      224.95      4.39 o 
   4   6   5      105.72      117.93      2.80 o 
   5   6   5       95.44      103.59      4.96 o 
  -7   7   5       12.62       12.75      1.08 o 
  -6   7   5        4.29        5.11      0.59 o 
  -5   7   5        3.03        3.82      0.36 o 
  -4   7   5       26.66       25.92      0.76 o 
  -3   7   5       88.06       81.38      1.51 o 
  -2   7   5       56.13       53.79      1.11 o 
  -1   7   5      227.26      206.58      2.77 o 
   0   7   5        4.94        4.60      0.24 o 
   1   7   5       17.78       19.75      0.75 o 
   2   7   5        3.36        4.05      0.50 o 
   3   7   5      162.77      158.07      3.33 o 
   4   7   5        7.06        7.75      0.92 o 
   5   7   5        6.30        7.12      1.16 o 
  -7   8   5        2.70        2.53      0.56 o 
  -6   8   5       38.58       36.42      1.34 o 
  -5   8   5       14.41       13.04      0.77 o 
  -4   8   5       11.02       11.08      0.50 o 
  -3   8   5        3.30        1.55      0.27 o 
  -2   8   5       14.79       17.33      0.57 o 
  -1   8   5        0.61        0.17      0.13 o 
   0   8   5        0.06        0.16      0.18 o 
   1   8   5      298.48      303.42      5.39 o 
   2   8   5        5.85        7.86      0.84 o 
   3   8   5      115.63      119.47      2.72 o 
   4   8   5       33.92       33.62      1.75 o 
   5   8   5        6.86        9.33      1.78 o 
  -7   9   5        6.38        3.66      0.65 o 
  -6   9   5        1.74        0.26      0.43 o 
  -5   9   5       18.99       24.69      1.05 o 
  -4   9   5       11.64       11.06      0.90 o 
  -3   9   5      108.03      118.10      2.05 o 
  -2   9   5       94.16       88.54      1.61 o 
  -1   9   5      189.95      189.43      2.91 o 
   0   9   5       12.67       12.82      0.78 o 
   1   9   5      123.06      118.38      2.63 o 
   2   9   5       57.88       54.43      1.78 o 
   3   9   5        5.30        6.29      0.67 o 
   4   9   5        4.04        4.33      0.57 o 
   5   9   5        2.79        3.99      1.14 o 
  -7  10   5        0.17        0.58      0.50 o 
  -6  10   5       62.90       71.15      2.03 o 
  -5  10   5        0.44        0.00      0.34 o 
  -4  10   5        2.24        3.00      0.48 o 
  -3  10   5        3.37        2.16      0.31 o 
  -2  10   5        0.86        0.00      0.20 o 
  -1  10   5       80.26       79.11      2.15 o 
   0  10   5       39.60       40.60      1.19 o 
   1  10   5       27.37       27.83      1.11 o 
   2  10   5       47.70       50.70      1.51 o 
   3  10   5       10.96        8.43      0.76 o 
   4  10   5        1.00        1.26      0.49 o 
  -6  11   5        7.87        7.87      0.77 o 
  -5  11   5        0.77        0.38      0.43 o 
  -4  11   5       52.31       55.79      1.61 o 
  -3  11   5       29.96       28.92      1.05 o 
  -2  11   5       27.79       24.82      0.77 o 
  -1  11   5       30.03       29.22      0.96 o 
   0  11   5       22.46       22.09      0.87 o 
   1  11   5        1.88        1.23      0.41 o 
   2  11   5        0.10        0.29      0.37 o 
   3  11   5        7.93        9.46      1.06 o 
   4  11   5       17.72       21.75      1.07 o 
  -6  12   5        1.66        1.45      0.56 o 
  -5  12   5        0.41        0.61      0.63 o 
  -4  12   5        7.55        5.31      0.86 o 
  -3  12   5        0.04        0.00      0.34 o 
  -2  12   5        0.38        0.51      0.31 o 
  -1  12   5       13.42       15.66      0.76 o 
   0  12   5        1.14        1.08      0.45 o 
   1  12   5       39.25       37.21      1.24 o 
   2  12   5        2.11        1.07      0.46 o 
   3  12   5        0.24        0.00      0.38 o 
   4  12   5        0.50        0.16      0.76 o 
  -5  13   5        7.65        7.63      0.75 o 
  -4  13   5        0.18        0.00      0.37 o 
  -3  13   5       49.01       57.30      1.63 o 
  -2  13   5        0.04        0.00      0.42 o 
  -1  13   5       43.47       41.70      1.23 o 
   0  13   5       31.36       31.37      1.34 o 
   1  13   5        1.20        1.92      0.45 o 
   2  13   5        0.00        0.05      0.38 o 
   3  13   5        1.25        0.47      0.67 o 
  -5  14   5       13.76       15.49      0.99 o 
  -4  14   5        3.43        2.94      0.86 o 
  -3  14   5        0.15        0.75      0.52 o 
  -2  14   5        8.58        9.28      0.82 o 
  -1  14   5        0.76        0.74      0.42 o 
   0  14   5        3.94        7.52      1.01 o 
   1  14   5       34.84       33.48      1.52 o 
   2  14   5       45.90       50.31      1.65 o 
  -4  15   5        1.27        1.35      0.48 o 
  -3  15   5        5.59        3.72      2.03 o 
  -2  15   5        1.92        3.59      0.63 o 
  -1  15   5        2.48        1.78      0.76 o 
   0  15   5        2.23        3.50      0.70 o 
   1  15   5        0.03        0.27      0.49 o 
   2  15   5        0.00        0.19      0.63 o 
  -3  16   5        9.99       12.43      1.07 o 
  -2  16   5        1.70        2.01      0.61 o 
  -1  16   5        3.51        1.52      1.01 o 
   0  16   5        9.90        9.64      0.94 o 
   1  16   5        0.00        0.14      0.44 o 
  -8   0   6        4.34        5.71      1.01 o 
  -7   0   6        1.83        2.03      0.63 o 
  -6   0   6        0.64        0.38      0.51 o 
  -5   0   6        0.80        0.38      0.38 o 
  -4   0   6        0.50        0.00      0.38 o 
  -3   0   6      395.10      427.89     12.37 o 
  -2   0   6      118.72      100.25      2.21 o 
  -1   0   6      651.84      686.82     13.19 o 
   0   0   6      118.55      107.65      3.38 o 
   1   0   6        4.17        5.37      0.42 o 
   2   0   6       83.24       87.64      2.29 o 
   3   0   6       22.97       31.37      3.43 o 
   4   0   6       21.43       22.84      2.03 o 
   5   0   6        0.48        0.00      0.76 o 
  -8   1   6        7.75        7.08      0.79 o 
  -7   1   6        2.80        3.42      0.54 o 
  -6   1   6        5.42        6.96      0.63 o 
  -5   1   6       19.71       18.41      0.95 o 
  -4   1   6      154.79      145.08      3.20 o 
  -3   1   6        5.10        5.40      0.34 o 
  -2   1   6      289.79      283.23      3.98 o 
  -1   1   6       72.63       67.92      1.36 o 
   0   1   6        2.88        2.61      0.22 o 
   1   1   6       43.11       37.10      0.84 o 
   2   1   6       22.73       25.47      0.84 o 
   3   1   6       37.87       39.26      1.01 o 
   4   1   6        4.36        3.85      0.54 o 
   5   1   6        0.42        0.41      0.67 o 
  -8   2   6        2.28        1.61      0.52 o 
  -7   2   6        0.03        0.06      0.36 o 
  -6   2   6       83.44       88.00      2.33 o 
  -5   2   6       16.96       15.36      0.81 o 
  -4   2   6        3.39        6.27      1.08 o 
  -3   2   6       92.70       90.59      1.74 o 
  -2   2   6      547.69      560.43      7.67 o 
  -1   2   6      649.64      727.12      9.89 o 
   0   2   6        2.92        5.36      0.30 o 
   1   2   6        2.07        2.31      0.25 o 
   2   2   6       95.67       96.52      1.76 o 
   3   2   6       24.16       21.12      0.93 o 
   4   2   6        1.78        0.63      0.39 o 
   5   2   6       19.41       22.96      1.70 o 
  -8   3   6        3.83        2.99      0.89 o 
  -7   3   6        5.72        5.69      1.14 o 
  -6   3   6        6.97        4.99      1.08 o 
  -5   3   6       15.89       12.89      1.02 o 
  -4   3   6       67.50       73.88      1.56 o 
  -3   3   6      176.28      177.45      3.06 o 
  -2   3   6       83.81       79.40      1.93 o 
  -1   3   6      254.63      251.71      3.63 o 
   0   3   6      668.03      693.08      9.51 o 
   1   3   6      131.68      130.90      2.15 o 
   2   3   6       67.88       71.13      1.41 o 
   3   3   6       26.57       28.11      1.04 o 
   4   3   6       26.01       26.51      1.14 o 
   5   3   6        7.12        7.59      2.03 o 
  -8   4   6        8.89        7.57      0.94 o 
  -7   4   6        6.05        5.17      0.54 o 
  -6   4   6       15.28       11.85      1.40 o 
  -5   4   6        4.63        5.85      0.43 o 
  -4   4   6        3.53        2.95      0.31 o 
  -3   4   6       14.23       14.43      0.56 o 
  -2   4   6        9.68        9.46      0.44 o 
  -1   4   6       20.34       21.02      0.55 o 
   0   4   6      126.09      133.74      2.13 o 
   1   4   6       47.18       48.61      1.26 o 
   2   4   6        7.20        7.43      1.87 o 
   3   4   6       11.34       10.19      0.72 o 
   4   4   6       20.73       20.33      1.04 o 
   5   4   6        1.34        0.19      0.67 o 
  -8   5   6        0.04        0.51      0.54 o 
  -7   5   6        0.29        0.00      0.40 o 
  -6   5   6       24.35       27.81      1.13 o 
  -5   5   6       22.37       18.63      0.75 o 
  -4   5   6       21.03       22.45      0.96 o 
  -3   5   6       71.02       78.58      1.60 o 
  -2   5   6       10.06        9.69      0.44 o 
  -1   5   6       23.46       18.70      0.47 o 
   0   5   6       33.66       35.73      0.79 o 
   1   5   6      173.97      185.24      2.91 o 
   2   5   6      317.30      318.15      5.74 o 
   3   5   6      174.73      178.37      3.69 o 
   4   5   6        4.63        5.87      0.69 o 
   5   5   6       23.30       22.77      1.84 o 
  -7   6   6        3.73        4.43      0.76 o 
  -6   6   6        1.79        1.88      0.39 o 
  -5   6   6        6.17        7.68      0.47 o 
  -4   6   6       11.44       15.40      0.59 o 
  -3   6   6       57.40       54.83      1.21 o 
  -2   6   6       92.30       87.26      1.55 o 
  -1   6   6        6.07        5.68      0.28 o 
   0   6   6       52.08       52.07      1.20 o 
   1   6   6       93.26       75.75      1.83 o 
   2   6   6        6.74        6.49      0.61 o 
   3   6   6       14.33       15.44      0.91 o 
   4   6   6       13.45       12.12      0.91 o 
   5   6   6        6.87        7.64      1.16 o 
  -7   7   6        0.81        0.00      0.45 o 
  -6   7   6        5.54        4.95      0.61 o 
  -5   7   6        6.27        6.59      0.53 o 
  -4   7   6       24.31       25.40      0.77 o 
  -3   7   6        2.01        1.65      0.25 o 
  -2   7   6        0.15        0.01      0.15 o 
  -1   7   6       73.42       74.34      1.37 o 
   0   7   6      145.24      143.69      2.32 o 
   1   7   6      253.72      241.41      4.48 o 
   2   7   6      117.06      123.76      2.72 o 
   3   7   6       87.00       89.98      2.68 o 
   4   7   6       23.79       23.99      1.37 o 
   5   7   6       12.01       12.33      1.39 o 
  -7   8   6        3.67        4.46      0.76 o 
  -6   8   6        0.08        0.00      0.57 o 
  -5   8   6        5.90        9.29      0.69 o 
  -4   8   6       43.77       46.80      1.12 o 
  -3   8   6       10.84       12.08      0.54 o 
  -2   8   6       43.46       43.46      1.01 o 
  -1   8   6      126.89      137.62      2.21 o 
   0   8   6      173.44      160.16      3.10 o 
   1   8   6       35.92       30.83      1.06 o 
   2   8   6       18.50       20.49      0.94 o 
   3   8   6        0.01        0.00      0.38 o 
   4   8   6        3.41        2.58      0.61 o 
  -7   9   6        1.61        0.70      0.54 o 
  -6   9   6       10.27       13.43      0.93 o 
  -5   9   6        0.14        0.00      0.37 o 
  -4   9   6        4.80        4.35      0.40 o 
  -3   9   6       72.75       72.79      1.48 o 
  -2   9   6      128.67      126.72      2.15 o 
  -1   9   6        8.13        8.27      0.44 o 
   0   9   6       60.62       53.92      2.48 o 
   1   9   6      119.06      108.71      2.44 o 
   2   9   6        0.20        0.00      0.29 o 
   3   9   6        8.38        7.76      0.76 o 
   4   9   6        7.08        6.44      0.80 o 
  -6  10   6        3.51        6.02      0.71 o 
  -5  10   6       15.42       14.94      0.96 o 
  -4  10   6       12.79       10.84      0.94 o 
  -3  10   6       32.25       34.07      0.95 o 
  -2  10   6        5.96        6.39      0.47 o 
  -1  10   6        1.59        2.08      0.49 o 
   0  10   6        1.88        2.96      0.63 o 
   1  10   6       21.37       22.03      0.93 o 
   2  10   6       25.67       26.57      1.36 o 
   3  10   6       11.18       11.07      1.35 o 
   4  10   6        0.07        0.43      0.67 o 
  -6  11   6        6.75        5.47      0.71 o 
  -5  11   6       15.46       16.34      1.19 o 
  -4  11   6        5.32        3.50      0.91 o 
  -3  11   6        3.56        2.85      0.37 o 
  -2  11   6        0.05        0.09      0.27 o 
  -1  11   6        3.53        3.67      0.70 o 
   0  11   6       14.94       17.01      1.03 o 
   1  11   6       18.76       18.09      0.89 o 
   2  11   6        1.93        0.72      0.43 o 
   3  11   6        0.33        0.55      0.46 o 
  -6  12   6        4.80        3.81      0.65 o 
  -5  12   6        7.08        9.22      0.78 o 
  -4  12   6        0.21        0.00      0.35 o 
  -3  12   6       77.84       77.97      1.98 o 
  -2  12   6      104.96      102.85      2.29 o 
  -1  12   6       11.63       15.08      1.01 o 
   0  12   6        1.09        0.85      0.49 o 
   1  12   6        0.10        0.52      0.44 o 
   2  12   6       26.16       31.84      1.26 o 
   3  12   6       16.87       14.40      1.00 o 
  -5  13   6        2.82        3.29      0.59 o 
  -4  13   6        1.96        1.57      0.50 o 
  -3  13   6        0.90        0.52      0.48 o 
  -2  13   6        3.63        5.78      1.09 o 
  -1  13   6       90.50       87.68      2.67 o 
   0  13   6       86.95       88.89      2.64 o 
   1  13   6       23.69       29.05      1.43 o 
   2  13   6        5.74        5.66      0.71 o 
  -4  14   6        2.32        4.40      0.68 o 
  -3  14   6        3.14        3.82      0.70 o 
  -2  14   6        0.88        0.40      0.49 o 
  -1  14   6        1.05        0.99      0.49 o 
   0  14   6        0.21        0.74      0.49 o 
   1  14   6        5.23        3.92      0.76 o 
   2  14   6        0.12        0.60      0.58 o 
  -3  15   6        0.12        0.00      0.42 o 
  -2  15   6        0.36        0.00      0.76 o 
  -1  15   6        0.09        0.18      0.42 o 
   0  15   6        1.62        1.87      0.61 o 
   1  15   6        0.73        0.85      0.54 o 
  -1  16   6        1.84        2.28      1.01 o 
  -8   1   7       10.20        8.44      0.81 o 
  -7   1   7        0.60        0.79      0.40 o 
  -6   1   7        0.75        0.70      0.36 o 
  -5   1   7       14.13       14.94      0.76 o 
  -4   1   7       42.50       39.18      1.26 o 
  -3   1   7      406.94      431.35      8.10 o 
  -2   1   7        0.52        0.91      0.42 o 
  -1   1   7        0.06        0.01      0.15 o 
   0   1   7      156.78      170.11      2.65 o 
   1   1   7       23.66       20.28      0.65 o 
   2   1   7        0.04        0.00      0.22 o 
   3   1   7       23.90       18.51      1.16 o 
   4   1   7       97.14      104.95      3.51 o 
   5   1   7        1.39        2.92      0.90 o 
  -8   2   7        1.13        0.06      0.45 o 
  -7   2   7        0.50        0.00      0.38 o 
  -6   2   7        4.51        6.88      0.67 o 
  -5   2   7       73.47       73.02      1.97 o 
  -4   2   7       11.94       10.15      0.63 o 
  -3   2   7      251.36      270.30      4.45 o 
  -2   2   7      264.10      276.40      4.52 o 
  -1   2   7      151.09      135.16      2.12 o 
   0   2   7      154.71      163.13      2.57 o 
   1   2   7      181.23      163.46      2.66 o 
   2   2   7       18.96       15.58      0.62 o 
   3   2   7       11.78       15.60      0.89 o 
   4   2   7       17.34       23.49      1.14 o 
   5   2   7        2.83        3.14      1.78 o 
  -8   3   7        8.99        9.01      1.27 o 
  -7   3   7        1.43        2.03      0.49 o 
  -6   3   7        0.71        0.82      0.44 o 
  -5   3   7       66.74       63.54      2.41 o 
  -4   3   7        9.20        6.79      1.01 o 
  -3   3   7        0.65        0.29      0.19 o 
  -2   3   7      165.62      165.69      2.90 o 
  -1   3   7        7.75       10.02      0.41 o 
   0   3   7       12.90       13.82      0.51 o 
   1   3   7      128.88      124.06      2.13 o 
   2   3   7        1.94        2.93      0.59 o 
   3   3   7       37.90       34.68      1.35 o 
   4   3   7        9.11       11.15      1.02 o 
   5   3   7        0.41        0.07      0.82 o 
  -8   4   7        3.73        4.35      0.85 o 
  -7   4   7       21.02       20.14      1.01 o 
  -6   4   7        5.30        4.26      0.58 o 
  -5   4   7       32.38       33.65      1.84 o 
  -4   4   7       28.17       25.79      0.80 o 
  -3   4   7        6.46        8.79      0.46 o 
  -2   4   7       87.06       77.76      1.72 o 
  -1   4   7       27.38       28.22      0.80 o 
   0   4   7       68.17       67.40      1.30 o 
   1   4   7       72.36       73.88      1.47 o 
   2   4   7       45.21       44.15      1.35 o 
   3   4   7       54.98       60.42      1.76 o 
   4   4   7        4.78        5.78      0.69 o 
   5   4   7        1.21        1.87      0.85 o 
  -7   5   7        0.31        0.37      0.49 o 
  -6   5   7        0.53        1.27      0.40 o 
  -5   5   7       14.17       13.90      0.79 o 
  -4   5   7       64.13       62.93      1.46 o 
  -3   5   7       10.21        8.97      0.48 o 
  -2   5   7        0.89        1.27      0.39 o 
  -1   5   7       10.07        9.25      0.50 o 
   0   5   7       41.90       37.40      0.87 o 
   1   5   7       58.08       54.25      1.47 o 
   2   5   7        0.08        0.00      0.29 o 
   3   5   7        4.94        3.44      0.52 o 
   4   5   7       12.53       13.80      0.95 o 
  -7   6   7        2.05        2.22      0.67 o 
  -6   6   7        8.77        8.37      0.72 o 
  -5   6   7        3.57        3.46      0.49 o 
  -4   6   7       38.09       35.13      1.08 o 
  -3   6   7       29.43       27.06      0.76 o 
  -2   6   7       46.51       46.06      1.01 o 
  -1   6   7       90.85       93.65      1.63 o 
   0   6   7      395.92      389.21      5.60 o 
   1   6   7      172.19      164.77      3.31 o 
   2   6   7       77.55       77.51      2.02 o 
   3   6   7       35.22       38.32      1.40 o 
   4   6   7        0.21        0.02      0.43 o 
  -7   7   7        0.43        1.06      0.58 o 
  -6   7   7       14.67       13.55      1.08 o 
  -5   7   7        3.38        2.82      0.37 o 
  -4   7   7        0.57        1.98      0.31 o 
  -3   7   7       24.29       26.10      0.84 o 
  -2   7   7      315.77      305.00      4.47 o 
  -1   7   7        5.91        3.54      0.35 o 
   0   7   7        2.30        2.38      0.57 o 
   1   7   7        0.01        0.01      0.35 o 
   2   7   7       45.41       43.59      1.64 o 
   3   7   7       15.54       15.67      1.10 o 
   4   7   7        3.54        4.45      0.82 o 
  -7   8   7        1.25        0.82      0.63 o 
  -6   8   7        9.95       10.13      0.97 o 
  -5   8   7       24.70       27.10      0.86 o 
  -4   8   7       72.87       67.64      1.45 o 
  -3   8   7        5.28        4.19      0.37 o 
  -2   8   7        0.82        2.30      0.33 o 
  -1   8   7      204.98      190.08      3.99 o 
   0   8   7        0.12        0.14      0.40 o 
   1   8   7      108.42      106.73      2.41 o 
   2   8   7       15.97       14.06      0.87 o 
   3   8   7        7.68        9.99      0.92 o 
   4   8   7        9.41        9.07      0.89 o 
  -6   9   7        5.59        8.03      1.33 o 
  -5   9   7        2.03        3.36      0.51 o 
  -4   9   7       42.95       47.30      1.18 o 
  -3   9   7        1.17        0.84      0.31 o 
  -2   9   7        1.41        1.11      0.30 o 
  -1   9   7      245.35      239.55      5.35 o 
   0   9   7       27.15       27.73      1.25 o 
   1   9   7        0.27        0.63      0.51 o 
   2   9   7       13.41       12.53      0.82 o 
   3   9   7       35.52       31.84      1.31 o 
  -6  10   7        5.52        6.16      0.71 o 
  -5  10   7        4.49        2.80      0.60 o 
  -4  10   7        6.69        7.69      0.55 o 
  -3  10   7       56.40       61.88      1.39 o 
  -2  10   7       43.92       45.82      1.10 o 
  -1  10   7      155.02      150.52      3.68 o 
   0  10   7       11.93       10.31      0.79 o 
   1  10   7       11.35       12.57      2.54 o 
   2  10   7       10.99       12.80      0.92 o 
   3  10   7        3.10        5.42      0.72 o 
  -6  11   7        0.00        0.00      0.39 o 
  -5  11   7        2.04        2.29      0.66 o 
  -4  11   7       42.06       49.86      1.51 o 
  -3  11   7       43.68       52.30      1.30 o 
  -2  11   7        9.82        8.13      0.81 o 
  -1  11   7        1.46        1.14      0.49 o 
   0  11   7       29.62       30.54      1.34 o 
   1  11   7       26.21       24.12      1.30 o 
   2  11   7        0.13        0.54      0.57 o 
   3  11   7        2.99        1.49      0.56 o 
  -5  12   7        7.93       10.98      0.85 o 
  -4  12   7        0.09        0.25      0.40 o 
  -3  12   7       29.33       29.14      0.93 o 
  -2  12   7       40.19       49.31      1.83 o 
  -1  12   7       18.13       25.01      1.90 o 
   0  12   7       51.11       49.68      1.88 o 
   1  12   7       10.50       10.91      0.97 o 
   2  12   7        0.25        0.83      0.52 o 
  -4  13   7        6.69        3.56      0.58 o 
  -3  13   7        0.70        0.50      0.49 o 
  -2  13   7        3.31        4.50      0.70 o 
  -1  13   7        0.57        0.24      0.49 o 
   0  13   7        0.05        0.00      0.51 o 
   1  13   7        0.05        0.00      0.42 o 
   2  13   7       17.52       18.60      1.34 o 
  -4  14   7        0.00        0.57      0.58 o 
  -3  14   7        5.71        6.13      0.85 o 
  -2  14   7        3.53        2.51      0.61 o 
  -1  14   7        0.54        0.71      0.49 o 
   0  14   7        2.77        5.76      0.79 o 
   1  14   7        0.06        0.66      0.52 o 
  -2  15   7        0.24        2.03      1.01 o 
  -1  15   7        1.11        1.83      0.61 o 
  -8   0   8        0.01        0.00      0.51 o 
  -7   0   8        0.96        1.27      0.63 o 
  -6   0   8       12.34       10.66      1.01 o 
  -5   0   8       69.61       66.72      2.67 o 
  -4   0   8        4.75        4.95      0.63 o 
  -3   0   8        2.29        2.03      0.51 o 
  -2   0   8       60.50       67.61      2.41 o 
  -1   0   8        5.93        8.26      1.08 o 
   0   0   8      243.86      220.97      4.84 o 
   1   0   8      296.42      312.58      6.67 o 
   2   0   8      349.78      340.68      7.32 o 
   3   0   8        0.59        0.00      0.57 o 
   4   0   8       50.21       49.90      3.30 o 
  -8   1   8        1.48        1.79      0.58 o 
  -7   1   8        9.77       10.54      1.84 o 
  -6   1   8        6.52        8.22      1.33 o 
  -5   1   8       12.57       13.24      0.76 o 
  -4   1   8        6.12        6.04      0.49 o 
  -3   1   8        7.04        6.60      0.57 o 
  -2   1   8        0.03        0.32      0.27 o 
  -1   1   8        5.27        5.41      0.38 o 
   0   1   8       13.02       13.60      0.60 o 
   1   1   8       22.97       21.16      0.73 o 
   2   1   8      125.06      125.61      2.29 o 
   3   1   8       40.46       42.81      1.46 o 
   4   1   8       14.34       19.29      3.36 o 
  -7   2   8        3.90        3.35      0.76 o 
  -6   2   8        5.78        5.21      0.70 o 
  -5   2   8       21.13       24.81      1.03 o 
  -4   2   8       59.27       61.18      1.66 o 
  -3   2   8        7.01        5.73      0.45 o 
  -2   2   8       82.92       78.51      1.59 o 
  -1   2   8      190.04      166.94      2.95 o 
   0   2   8       37.95       35.14      0.87 o 
   1   2   8        0.49        0.11      0.24 o 
   2   2   8       37.59       33.55      1.44 o 
   3   2   8        8.86       10.76      0.82 o 
   4   2   8        2.55        2.88      0.74 o 
  -7   3   8       19.16       20.67      1.27 o 
  -6   3   8        8.24        5.86      0.58 o 
  -5   3   8       46.69       46.84      1.78 o 
  -4   3   8       63.45       61.12      2.29 o 
  -3   3   8        0.07        0.00      0.27 o 
  -2   3   8        0.12        0.22      0.18 o 
  -1   3   8      311.11      287.23      4.78 o 
   0   3   8       31.72       28.29      0.80 o 
   1   3   8        1.41        1.24      0.30 o 
   2   3   8       10.94        9.68      1.19 o 
   3   3   8        0.02        0.00      0.35 o 
   4   3   8        1.07        1.69      0.53 o 
  -7   4   8        1.46        1.59      0.76 o 
  -6   4   8       14.36       14.38      1.33 o 
  -5   4   8        3.68        3.34      0.49 o 
  -4   4   8       17.22       18.23      0.85 o 
  -3   4   8        2.50        3.22      0.52 o 
  -2   4   8       10.95        9.86      0.91 o 
  -1   4   8      274.38      281.47      4.70 o 
   0   4   8       41.35       42.20      1.75 o 
   1   4   8       86.04       75.27      1.87 o 
   2   4   8        0.22        0.00      0.29 o 
   3   4   8        0.46        0.41      0.41 o 
   4   4   8        0.46        1.09      0.52 o 
  -7   5   8        4.67        4.56      0.54 o 
  -6   5   8       26.37       27.62      1.27 o 
  -5   5   8       35.94       37.54      1.34 o 
  -4   5   8       51.02       46.42      1.43 o 
  -3   5   8        0.00        0.00      0.25 o 
  -2   5   8       83.58       87.33      1.78 o 
  -1   5   8       40.13       41.37      1.22 o 
   0   5   8        0.31        1.08      0.29 o 
   1   5   8      121.91      126.10      2.73 o 
   2   5   8       14.69       13.68      0.86 o 
   3   5   8        2.00        1.21      0.46 o 
   4   5   8        0.00        0.00      0.38 o 
  -7   6   8        2.20        0.98      0.58 o 
  -6   6   8        0.83        1.01      0.39 o 
  -5   6   8        2.56        4.19      0.46 o 
  -4   6   8       51.28       59.20      1.70 o 
  -3   6   8       62.28       74.16      1.66 o 
  -2   6   8       60.91       52.57      1.14 o 
  -1   6   8        3.11        3.59      0.36 o 
   0   6   8        0.62        0.00      0.40 o 
   1   6   8       15.24       14.16      2.54 o 
   2   6   8        0.01        0.00      0.37 o 
   3   6   8        9.52        8.40      0.78 o 
   4   6   8        0.70        0.18      0.79 o 
  -7   7   8        7.06        6.09      0.85 o 
  -6   7   8        2.41        2.75      0.46 o 
  -5   7   8       12.06       16.44      0.78 o 
  -4   7   8       10.85       11.91      0.58 o 
  -3   7   8      118.81      114.81      2.04 o 
  -2   7   8       98.18       99.27      1.80 o 
  -1   7   8      137.17      140.75      2.67 o 
   0   7   8       74.81       70.19      2.15 o 
   1   7   8        9.10       12.19      0.94 o 
   2   7   8        2.73        2.87      0.61 o 
   3   7   8        0.31        0.37      0.45 o 
  -6   8   8        0.28        0.05      0.49 o 
  -5   8   8        0.21        0.27      0.41 o 
  -4   8   8       34.10       37.36      1.02 o 
  -3   8   8      147.41      154.03      2.60 o 
  -2   8   8      155.81      160.21      3.00 o 
  -1   8   8        8.66        6.46      0.72 o 
   0   8   8       14.27       10.02      1.33 o 
   1   8   8       10.64        7.46      0.79 o 
   2   8   8        4.22        3.17      0.58 o 
   3   8   8        0.05        0.00      0.39 o 
  -6   9   8        7.84        9.22      1.40 o 
  -5   9   8       17.28       21.67      0.95 o 
  -4   9   8        1.78        3.01      0.42 o 
  -3   9   8      130.63      135.99      2.41 o 
  -2   9   8        0.20        0.00      0.32 o 
  -1   9   8        5.42        3.52      0.58 o 
   0   9   8       17.10       19.14      1.71 o 
   1   9   8       24.63       26.67      1.34 o 
   2   9   8        8.37        5.02      0.76 o 
   3   9   8        4.69        4.71      0.72 o 
  -6  10   8        0.04        0.00      0.54 o 
  -5  10   8       20.51       21.86      1.07 o 
  -4  10   8        3.64        1.87      0.40 o 
  -3  10   8       35.85       36.64      1.06 o 
  -2  10   8       16.96       17.43      1.03 o 
  -1  10   8        2.50        2.75      0.54 o 
   0  10   8       18.47       13.04      0.95 o 
   1  10   8       22.73       22.29      1.25 o 
   2  10   8        1.23        2.41      0.67 o 
  -5  11   8       42.26       43.85      1.96 o 
  -4  11   8        2.95        5.93      0.84 o 
  -3  11   8        3.20        2.19      0.39 o 
  -2  11   8       12.84       10.60      0.90 o 
  -1  11   8        1.79        0.86      0.49 o 
   0  11   8        5.18        7.52      0.85 o 
   1  11   8        0.53        1.20      0.52 o 
   2  11   8        5.05        7.63      0.95 o 
  -5  12   8        1.13        0.91      0.63 o 
  -4  12   8        1.49        1.65      0.51 o 
  -3  12   8        1.49        0.42      0.49 o 
  -2  12   8        0.91        1.14      0.76 o 
  -1  12   8        0.38        0.89      0.54 o 
   0  12   8        8.87        7.86      0.85 o 
   1  12   8        9.16        6.41      0.88 o 
  -4  13   8        0.08        0.00      0.49 o 
  -3  13   8        0.44        0.00      0.49 o 
  -2  13   8        0.70        0.80      0.49 o 
  -1  13   8        1.46        0.00      0.42 o 
   0  13   8       10.67       11.24      1.01 o 
  -2  14   8       11.49       15.82      2.16 o 
  -1  14   8        7.37        6.34      0.85 o 
  -7   1   9        0.85        0.70      0.51 o 
  -6   1   9        9.50       12.79      1.46 o 
  -5   1   9        2.28        1.52      0.45 o 
  -4   1   9       54.99       51.68      1.53 o 
  -3   1   9       49.29       45.48      1.35 o 
  -2   1   9       64.24       61.53      2.60 o 
  -1   1   9      129.32      134.62      3.01 o 
   0   1   9      247.64      232.73      3.65 o 
   1   1   9        3.03        4.46      0.43 o 
   2   1   9       11.77        8.46      0.65 o 
   3   1   9        0.80        0.10      0.43 o 
  -7   2   9       11.78       13.72      1.59 o 
  -6   2   9       10.78       10.75      0.76 o 
  -5   2   9       29.23       31.38      1.21 o 
  -4   2   9       41.91       44.69      1.39 o 
  -3   2   9       16.70       17.60      1.27 o 
  -2   2   9       86.78       83.73      2.07 o 
  -1   2   9        4.89        4.61      0.43 o 
   0   2   9       78.14       63.90      2.21 o 
   1   2   9       18.59       20.82      0.79 o 
   2   2   9        9.72       11.84      0.80 o 
   3   2   9        8.61        9.58      0.85 o 
  -7   3   9        9.00        9.87      0.85 o 
  -6   3   9        2.26        2.39      0.49 o 
  -5   3   9       22.54       21.93      1.03 o 
  -4   3   9        8.93       10.60      0.89 o 
  -3   3   9      140.63      146.12      3.37 o 
  -2   3   9       68.83       70.72      1.84 o 
  -1   3   9        4.73        4.61      0.43 o 
   0   3   9        4.18        4.91      0.47 o 
   1   3   9       93.50       87.92      2.15 o 
   2   3   9       30.67       34.23      1.27 o 
   3   3   9        6.71        8.91      0.78 o 
  -7   4   9       15.20       16.52      0.97 o 
  -6   4   9       12.89       11.97      0.79 o 
  -5   4   9        0.35        0.63      0.36 o 
  -4   4   9        2.15        2.61      0.45 o 
  -3   4   9      219.12      216.75      5.74 o 
  -2   4   9       29.28       28.19      0.96 o 
  -1   4   9       13.76        9.64      0.58 o 
   0   4   9       35.72       33.74      1.05 o 
   1   4   9        2.73        3.55      0.61 o 
   2   4   9        0.98        0.12      0.39 o 
   3   4   9        5.58        4.46      0.63 o 
  -7   5   9        0.19        0.76      0.49 o 
  -6   5   9        0.09        0.30      0.42 o 
  -5   5   9        3.98        5.90      0.61 o 
  -4   5   9       10.30        9.35      0.67 o 
  -3   5   9       68.58       64.43      2.10 o 
  -2   5   9       48.20       48.71      1.26 o 
  -1   5   9      130.46      112.80      2.26 o 
   0   5   9       30.65       27.35      1.25 o 
   1   5   9       16.40       15.35      1.65 o 
   2   5   9        5.87        5.08      0.63 o 
   3   5   9        0.48        0.32      0.46 o 
  -7   6   9        0.37        0.48      0.44 o 
  -6   6   9        0.86        0.76      0.37 o 
  -5   6   9        7.53        6.31      0.67 o 
  -4   6   9       21.75       23.43      1.71 o 
  -3   6   9        3.68        5.38      0.58 o 
  -2   6   9        0.66        0.26      0.27 o 
  -1   6   9      117.18      124.10      2.45 o 
   0   6   9       67.57       68.35      2.15 o 
   1   6   9        0.86        0.00      0.33 o 
   2   6   9        5.62        5.13      1.33 o 
   3   6   9       21.40       26.56      1.29 o 
  -6   7   9       11.89       15.68      0.85 o 
  -5   7   9        0.30        0.00      0.56 o 
  -4   7   9       19.46       22.16      0.94 o 
  -3   7   9        0.03        0.00      0.24 o 
  -2   7   9        1.18        1.66      0.36 o 
  -1   7   9        0.67        0.28      0.40 o 
   0   7   9        0.34        0.70      0.49 o 
   1   7   9       10.72       10.77      0.91 o 
   2   7   9        6.73        7.84      0.88 o 
  -6   8   9        0.00        0.00      0.41 o 
  -5   8   9       39.67       42.87      1.34 o 
  -4   8   9       18.83       21.12      0.91 o 
  -3   8   9       20.56       20.66      0.75 o 
  -2   8   9        1.02        1.15      0.36 o 
  -1   8   9       17.96       20.13      1.84 o 
   0   8   9        2.05        0.83      0.49 o 
   1   8   9        9.66        8.83      1.97 o 
   2   8   9        0.01        0.38      0.63 o 
  -6   9   9       18.75       19.61      2.73 o 
  -5   9   9       22.29       25.10      1.03 o 
  -4   9   9       43.86       52.57      1.48 o 
  -3   9   9        0.49        0.32      0.34 o 
  -2   9   9        0.49        0.19      0.70 o 
  -1   9   9        3.17        4.10      0.63 o 
   0   9   9        1.48        2.27      0.58 o 
   1   9   9        0.57        1.31      0.52 o 
   2   9   9        0.22        1.03      0.58 o 
  -5  10   9       18.08       18.32      1.09 o 
  -4  10   9       19.11       19.29      0.80 o 
  -3  10   9       24.43       20.53      0.90 o 
  -2  10   9        1.89        0.87      0.89 o 
  -1  10   9        4.19        4.31      0.67 o 
   0  10   9        0.01        0.19      0.70 o 
   1  10   9        2.30        2.54      0.61 o 
  -4  11   9        0.29        0.20      0.35 o 
  -3  11   9        1.49        2.63      0.63 o 
  -2  11   9       31.39       28.93      2.22 o 
  -1  11   9       28.38       24.48      1.34 o 
   0  11   9        4.69        6.93      0.89 o 
   1  11   9        2.01        2.34      0.67 o 
  -4  12   9        0.51        0.39      0.55 o 
  -3  12   9        0.24        1.01      0.63 o 
  -2  12   9        0.19        0.38      0.49 o 
  -1  12   9        8.03        9.58      2.22 o 
   0  12   9       12.21       13.78      1.46 o 
  -7   0  10        5.35        5.45      0.89 o 
  -6   0  10       31.04       41.63      2.16 o 
  -5   0  10       83.70       94.94      3.43 o 
  -4   0  10        6.28        8.50      0.89 o 
  -3   0  10        9.06        8.25      0.89 o 
  -2   0  10       47.62       52.70      2.16 o 
  -1   0  10        1.45        1.52      0.63 o 
   0   0  10        4.37        7.36      0.89 o 
   1   0  10       14.32       15.69      1.03 o 
   2   0  10       62.08       55.33      2.98 o 
  -7   1  10        2.05        2.59      0.58 o 
  -6   1  10        5.05        5.99      1.40 o 
  -5   1  10       10.03       11.06      0.82 o 
  -4   1  10        9.22        9.57      1.21 o 
  -3   1  10       16.81       17.70      0.81 o 
  -2   1  10        4.75        5.30      1.01 o 
  -1   1  10       25.42       22.63      1.03 o 
   0   1  10       30.42       29.47      1.33 o 
   1   1  10        1.11        1.46      0.40 o 
   2   1  10        3.03        2.84      0.92 o 
  -7   2  10        6.93        6.36      0.72 o 
  -6   2  10        0.23        1.48      0.57 o 
  -5   2  10       33.53       35.20      1.35 o 
  -4   2  10       14.54       13.48      1.21 o 
  -3   2  10      105.95      101.99      3.05 o 
  -2   2  10       72.21       73.58      1.93 o 
  -1   2  10       13.01        8.95      0.67 o 
   0   2  10       71.61       64.14      1.62 o 
   1   2  10       31.68       33.06      1.14 o 
   2   2  10        4.56        5.45      0.69 o 
  -7   3  10        5.89        7.81      1.59 o 
  -6   3  10       20.08       23.35      1.16 o 
  -5   3  10       30.06       30.45      1.21 o 
  -4   3  10        0.04        0.47      0.30 o 
  -3   3  10        0.29        0.25      0.36 o 
  -2   3  10      147.09      128.41      2.97 o 
  -1   3  10       42.36       43.02      1.43 o 
   0   3  10        8.52       14.85      0.75 o 
   1   3  10        0.93        1.73      0.52 o 
   2   3  10        2.49        1.50      0.63 o 
  -6   4  10        4.81        3.60      0.58 o 
  -5   4  10       37.99       33.71      1.30 o 
  -4   4  10       64.30       67.38      1.93 o 
  -3   4  10       38.40       33.12      1.46 o 
  -2   4  10       14.82       12.77      0.76 o 
  -1   4  10       10.49       11.71      0.76 o 
   0   4  10        0.23        0.27      0.40 o 
   1   4  10        2.80        4.85      0.70 o 
   2   4  10        1.54        0.19      0.52 o 
  -6   5  10        1.27        0.33      0.89 o 
  -5   5  10       16.28       19.00      1.03 o 
  -4   5  10        3.51        3.41      0.51 o 
  -3   5  10        0.00        0.00      0.38 o 
  -2   5  10        0.36        0.00      0.36 o 
  -1   5  10        4.32        4.98      0.50 o 
   0   5  10        6.76        7.04      1.78 o 
   1   5  10        5.01        5.18      0.76 o 
   2   5  10        0.47        0.00      0.70 o 
  -6   6  10        3.41        4.34      0.54 o 
  -5   6  10       27.68       25.31      1.16 o 
  -4   6  10       16.66       13.68      1.14 o 
  -3   6  10        9.23        8.80      0.72 o 
  -2   6  10        0.86        0.56      0.40 o 
  -1   6  10        2.65        3.31      0.70 o 
   0   6  10        0.81        1.46      0.54 o 
   1   6  10        0.64        0.33      0.49 o 
   2   6  10        0.18        0.06      0.44 o 
  -6   7  10        0.18        0.48      0.43 o 
  -5   7  10        1.38        0.80      0.58 o 
  -4   7  10        1.87        2.94      0.46 o 
  -3   7  10       59.01       66.37      2.16 o 
  -2   7  10       48.59       43.22      1.25 o 
  -1   7  10       25.25       28.24      1.40 o 
   0   7  10        2.86        3.84      0.95 o 
   1   7  10        7.14        7.31      0.88 o 
  -5   8  10        1.74        2.26      0.53 o 
  -4   8  10       13.52       13.57      1.13 o 
  -3   8  10        2.03        1.89      0.49 o 
  -2   8  10        0.52        1.56      0.52 o 
  -1   8  10        0.79        1.01      0.54 o 
   0   8  10        1.16        0.60      0.49 o 
   1   8  10        7.25        7.48      0.91 o 
  -5   9  10       15.62       15.78      0.87 o 
  -4   9  10        1.26        1.07      0.39 o 
  -3   9  10        3.24        5.35      0.89 o 
  -2   9  10        1.83        2.26      0.58 o 
  -1   9  10        1.78        1.92      0.58 o 
   0   9  10        0.13        0.64      0.52 o 
  -4  10  10        1.63        1.44      0.51 o 
  -3  10  10        3.25        3.60      0.82 o 
  -2  10  10        1.05        0.00      0.45 o 
  -1  10  10        0.79        0.76      0.54 o 
   0  10  10        5.53        5.39      0.82 o 
  -3  11  10        1.57        2.22      0.89 o 
  -2  11  10        2.99        3.99      0.76 o 
  -1  11  10        0.00        0.00      0.95 o 
  -6   1  11        5.08        4.32      0.63 o 
  -5   1  11       20.40       18.99      0.99 o 
  -4   1  11        6.20        6.80      0.63 o 
  -3   1  11        7.66        6.10      1.01 o 
  -2   1  11       14.08       10.75      0.76 o 
  -1   1  11        3.43        2.00      0.49 o 
   0   1  11       14.79       12.63      0.90 o 
   1   1  11        4.48        3.94      0.63 o 
  -6   2  11        2.09        2.11      0.76 o 
  -5   2  11        0.57        0.38      0.40 o 
  -4   2  11       22.88       23.14      1.08 o 
  -3   2  11        1.04        0.87      0.70 o 
  -2   2  11       12.18       10.71      0.76 o 
  -1   2  11        7.10        5.85      0.89 o 
   0   2  11        1.35        1.81      0.70 o 
   1   2  11        7.37        8.12      1.14 o 
  -6   3  11        3.31        3.60      0.76 o 
  -5   3  11       46.21       45.55      1.57 o 
  -4   3  11       62.43       63.70      1.89 o 
  -3   3  11        1.10        0.52      0.40 o 
  -2   3  11        1.66        1.13      0.70 o 
  -1   3  11        3.02        4.45      0.58 o 
   0   3  11        4.05        3.41      0.58 o 
   1   3  11        3.92        3.60      0.82 o 
  -6   4  11        0.08        0.00      0.76 o 
  -5   4  11        2.63        3.30      0.54 o 
  -4   4  11        8.46        9.32      0.72 o 
  -3   4  11        5.99        5.36      0.58 o 
  -2   4  11       15.07       17.23      0.94 o 
  -1   4  11       25.06       26.59      1.16 o 
   0   4  11        7.96        6.72      1.01 o 
   1   4  11        1.44        2.68      0.61 o 
  -5   5  11        5.87        5.68      0.63 o 
  -4   5  11        2.32        1.80      0.57 o 
  -3   5  11       12.55       10.76      1.01 o 
  -2   5  11       14.75       17.21      0.94 o 
  -1   5  11       10.10       11.29      1.27 o 
   0   5  11        1.11        1.03      0.52 o 
   1   5  11        0.90        0.41      0.70 o 
  -5   6  11        0.01        0.32      0.51 o 
  -4   6  11        1.92        0.76      0.45 o 
  -3   6  11        3.63        4.31      0.63 o 
  -2   6  11        0.47        0.00      0.36 o 
  -1   6  11        0.01        1.27      0.76 o 
   0   6  11        2.82        3.17      0.67 o 
  -5   7  11        3.11        2.96      0.48 o 
  -4   7  11        0.00        0.24      0.70 o 
  -3   7  11        7.18        7.49      1.20 o 
  -2   7  11        0.00        0.51      0.63 o 
  -1   7  11        1.57        1.78      0.76 o 
   0   7  11        8.32        8.76      1.20 o 
  -4   8  11        2.28        1.94      0.49 o 
  -3   8  11        5.72        6.39      1.14 o 
  -2   8  11        1.40        4.06      0.89 o 
  -1   8  11       12.65       15.32      1.71 o 
  -3   9  11        0.14        0.00      0.51 o 
  -2   9  11        4.32        7.36      1.14 o 
  -5   0  12        3.73        3.30      0.76 o 
  -4   0  12       10.49       12.05      1.14 o 
  -3   0  12        9.84       10.78      1.14 o 
  -2   0  12        2.42        1.65      0.63 o 
  -1   0  12        3.83        3.42      0.89 o 
   0   0  12        0.38        2.03      0.76 o 
  -5   1  12        2.27        2.08      0.49 o 
  -4   1  12        0.01        0.00      0.70 o 
  -3   1  12        0.17        0.25      0.51 o 
  -2   1  12        0.05        1.01      0.76 o 
  -1   1  12        4.93        5.33      0.63 o 
   0   1  12        0.02        0.44      0.45 o 
  -5   2  12        0.40        0.00      0.40 o 
  -4   2  12        1.74        1.35      0.70 o 
  -3   2  12        0.24        0.45      0.51 o 
  -2   2  12        7.30        9.48      0.76 o 
  -1   2  12        0.37        0.51      0.45 o 
   0   2  12        0.84        1.27      0.76 o 
  -5   3  12        0.14        0.65      0.44 o 
  -4   3  12        1.83        0.00      0.51 o 
  -3   3  12        1.20        1.66      0.49 o 
  -2   3  12        3.80        2.66      0.58 o 
  -1   3  12        1.97        3.28      0.58 o 
  -4   4  12        9.78        8.94      0.76 o 
  -3   4  12        5.92        6.39      0.82 o 
  -2   4  12        2.37        1.53      0.57 o 
  -1   4  12        0.59        0.00      0.51 o 
  -4   5  12        0.37        0.15      0.40 o 
  -3   5  12        1.90        1.98      0.54 o 
  -2   5  12        0.32        1.36      0.82 o 
  -1   5  12        7.77        9.39      1.27 o 
  -3   6  12        8.42        7.93      0.82 o 
  -2   6  12        6.50        5.45      1.01 o 
                                                 
